# Supplementary material for: Organelle Genomes of Epipogium roseum Provide Insight into the Evolution of Mycoheterotrophic Orchids
Source: Int J Mol Sci. 2024 Jan 27;25(3):1578. doi: 10.3390/ijms25031578 (PMC10855806; doi:10.3390/ijms25031578)
Supplement: Supplementary file 1 [file ijms-25-01578-s001.zip › Supplementary_Tables.xlsx]

## Sheet: Tab S1
Supplementary Table S1. Complete plastome features of E. roseum
Feathers	Total length (GC content)	LSC length (GC content)	SSC length (GC content)	IR length (GC content)	Number of genes	Protein-coding genes	tRNA genes	rRNA genes	Source
E. roseum Cameroon	18,339 bp (30.96%)	8,326 bp (24.49%)	9,617 bp (36.48%)	198 bp (33.08%)	29	18	7	4	Mount Kupe, Cameroon.
E. roseum Chebaling*	18,724 bp (30.23%)	8,800 bp (23.33%)	9,510 bp (36.23%)	207 bp (39.13%)	29	18	7	4	Guangdong Chebaling National Nature Reserve, China.
E. roseum Malipo 1*	18,554 bp (30.38%)	8,713 bp (23.40%)	9,427 bp (36.45%)	207 bp (39.13%)	29	18	7	4	Malipo County, China.
E. roseum Malipo 2*	18,595 bp (30.36%)	8,753 bp (23.40%)	9,428 bp (36.44%)	207 bp (39.13%)	29	18	7	4	Malipo County, China.
E. roseum Vanuatu	18,966 bp (30.09%)	8,790 bp (23.23%)	9,592 bp (35.94%)	292 bp (37.33%)	29	18	7	4	Espiritu Santo-Butmas, Vanuatu.
E. roseum Vietnam 1	18,938 bp (30.12%)	8,819 bp (23.17%)	9,535 bp (36.11%)	292 bp (37.33%)	29	18	7	4	Loc Thang town, Vietnam.
E. roseum Vietnam 2	19,047 bp (30.62%)	8,911 bp (23.73%)	9,618 bp (36.84%)	259 bp (33.59%)	29	18	7	4	Chu Yang Sin National Park, Vietnam.
E. roseum Vietnam 3	19,015 bp (30.03%)	8,834 bp (23.14%)	9,597 bp (35.93%)	292 bp (37.33%)	29	18	7	4	Loc Thang town, Vietnam.
*node is newly assembled and annotated in this study

## Sheet: Tab S2
Supplementary Table S2. Nucleotide diversity among E. roseum plastomes
Fragment range	Fragment position	Nucleotide diversity
1-147	50	0.03071
26-172	122	0.0375
51-197	147	0.04107
123-222	172	0.04786
148-247	197	0.04179
173-272	222	0.03071
198-297	247	0.03821
223-322	272	0.02964
248-347	297	0.02286
273-372	322	0.04214
298-397	347	0.04393
323-437	372	0.06429
348-477	397	0.09071
373-502	437	0.08179
398-527	477	0.07071
438-567	502	0.06964
478-625	527	0.07286
503-650	567	0.08214
528-681	625	0.08214
568-706	650	0.06714
626-731	681	0.05786
651-756	706	0.05214
682-781	731	0.05464
707-806	756	0.06571
732-831	781	0.05214
757-856	806	0.0475
782-881	831	0.0475
807-906	856	0.02964
832-953	881	0.0525
857-981	906	0.10321
882-1006	953	0.1025
907-1031	981	0.11107
954-1056	1006	0.08143
982-1095	1031	0.05464
1007-1120	1056	0.06929
1032-1169	1095	0.09964
1057-1194	1120	0.11571
1096-1219	1169	0.10714
1121-1244	1194	0.08643
1170-1269	1219	0.05857
1195-1294	1244	0.05429
1220-1319	1269	0.03214
1245-1386	1294	0.0475
1270-1411	1319	0.0475
1295-1460	1386	0.04143
1320-1485	1411	0.04143
1387-1510	1460	0.03036
1412-1535	1485	0.02643
1461-1560	1510	0.02571
1486-1593	1535	0.02571
1511-1635	1560	0.03107
1536-1662	1593	0.04107
1561-1703	1635	0.07071
1594-1761	1662	0.08857
1636-1797	1703	0.09929
1663-1830	1761	0.12571
1704-1855	1797	0.10929
1762-1882	1830	0.12607
1798-1922	1855	0.13071
1831-1947	1882	0.09643
1856-1972	1922	0.08571
1883-2009	1947	0.08393
1923-2041	1972	0.08393
1948-2074	2009	0.08571
1973-2099	2041	0.0875
2010-2125	2074	0.06393
2042-2150	2099	0.03643
2075-2175	2125	0.02536
2100-2200	2150	0.01714
2126-2225	2175	0.00786
2151-2250	2200	0.01214
2176-2275	2225	0.01464
2201-2300	2250	0.01607
2226-2325	2275	0.02464
2251-2350	2300	0.02464
2276-2375	2325	0.02964
2301-2400	2350	0.02286
2326-2428	2375	0.01679
2351-2499	2400	0.04357
2376-2540	2428	0.06321
2401-2575	2499	0.08464
2429-2604	2540	0.08464
2500-2630	2575	0.09464
2541-2771	2604	0.10321
2576-2813	2630	0.10071
2605-2869	2771	0.12464
2631-2927	2813	0.10857
2772-2952	2869	0.08393
2814-2990	2927	0.07857
2870-3015	2952	0.065
2928-3042	2990	0.06571
2953-3067	3015	0.06143
2991-3092	3042	0.05464
3016-3117	3067	0.04179
3043-3142	3092	0.02107
3068-3167	3117	0.02643
3093-3192	3142	0.02643
3118-3217	3167	0.02393
3143-3282	3192	0.01893
3168-3355	3217	0.02
3193-3386	3282	0.03036
3218-3413	3355	0.04571
3283-3438	3386	0.05464
3356-3463	3413	0.05286
3387-3488	3438	0.06036
3414-3513	3463	0.0475
3439-3538	3488	0.04786
3464-3570	3513	0.04571
3489-3602	3538	0.02536
3514-3646	3570	0.0525
3539-3674	3602	0.06
3571-3742	3646	0.06929
3603-3767	3674	0.11643
3647-3802	3742	0.10393
3675-3839	3767	0.11929
3743-3866	3802	0.10821
3768-3955	3839	0.095
3803-3980	3866	0.08714
3840-4005	3955	0.07429
3867-4053	3980	0.08
3956-4078	4005	0.05286
3981-4103	4053	0.06357
4006-4128	4078	0.06571
4054-4165	4103	0.07786
4079-4202	4128	0.09857
4104-4227	4165	0.09964
4129-4252	4202	0.08679
4178-4277	4227	0.06571
4203-4302	4252	0.0475
4228-4327	4277	0.04929
4253-4352	4302	0.05179
4278-4377	4327	0.065
4303-4402	4352	0.06821
4328-4427	4377	0.08393
4353-4459	4402	0.08714
4378-4526	4427	0.08857
4403-4551	4459	0.08357
4428-4576	4526	0.0475
4460-4634	4551	0.05286
4527-4659	4576	0.05679
4552-4684	4634	0.06357
4577-4709	4659	0.07464
4635-4734	4684	0.06179
4660-4759	4709	0.04143
4685-4784	4734	0.03179
4710-4809	4759	0.03429
4735-4834	4784	0.04107
4760-4859	4809	0.04321
4785-4887	4834	0.04179
4810-4978	4859	0.06679
4835-5003	4887	0.07286
4860-5028	4978	0.07964
4888-5053	5003	0.08464
4979-5078	5028	0.04786
5004-5103	5053	0.05464
5029-5128	5078	0.0525
5054-5153	5103	0.06
5079-5178	5128	0.065
5104-5203	5153	0.05143
5129-5228	5178	0.05393
5154-5253	5203	0.03643
5179-5278	5228	0.03929
5204-5303	5253	0.04071
5229-5328	5278	0.045
5254-5356	5303	0.05786
5279-5448	5328	0.09286
5304-5473	5356	0.09714
5329-5498	5448	0.08357
5357-5523	5473	0.08679
5449-5548	5498	0.04214
5474-5573	5523	0.03107
5499-5598	5548	0.03857
5524-5623	5573	0.02
5549-5648	5598	0.0225
5574-5673	5623	0.02607
5599-5698	5648	0.02286
5624-5723	5673	0.03286
5649-5748	5698	0.03036
5674-5773	5723	0.02429
5699-5798	5748	0.0175
5724-5823	5773	0.0075
5749-5848	5798	0.02643
5774-5873	5823	0.04107
5799-5898	5848	0.04786
5824-5923	5873	0.04786
5849-5948	5898	0.03321
5874-5973	5923	0.02929
5899-5998	5948	0.03107
5924-6023	5973	0.04036
5949-6048	5998	0.04107
5974-6073	6023	0.03214
5999-6098	6048	0.04214
6024-6123	6073	0.04857
6049-6148	6098	0.04357
6074-6173	6123	0.03929
6099-6198	6148	0.0325
6124-6223	6173	0.02643
6149-6248	6198	0.02393
6174-6273	6223	0.03321
6199-6298	6248	0.04607
6224-6323	6273	0.06607
6249-6348	6298	0.10857
6274-6373	6323	0.11679
6299-6398	6348	0.12786
6324-6423	6373	0.12607
6349-6448	6398	0.08607
6374-6473	6423	0.09179
6399-6498	6448	0.07357
6424-6523	6473	0.07536
6449-6566	6498	0.11214
6474-6591	6523	0.10929
6499-6616	6566	0.10286
6524-6641	6591	0.095
6567-6687	6616	0.07179
6592-6745	6641	0.04893
6617-6838	6687	0.05643
6642-6914	6745	0.05
6688-6939	6838	0.06036
6746-6967	6914	0.09143
6839-7001	6939	0.08464
6915-7045	6967	0.11893
6940-7119	7001	0.11321
6968-7144	7045	0.08714
7002-7169	7119	0.08214
7046-7213	7144	0.0375
7120-7238	7169	0.05429
7145-7263	7213	0.04929
7170-7288	7238	0.04929
7214-7313	7263	0.07357
7239-7338	7288	0.04714
7264-7363	7313	0.05857
7289-7388	7338	0.05429
7314-7477	7363	0.03786
7339-7502	7388	0.04286
7364-7527	7477	0.03393
7389-7552	7502	0.03893
7478-7577	7527	0.03714
7503-7602	7552	0.02107
7528-7627	7577	0.03893
7553-7652	7602	0.05607
7578-7677	7627	0.06214
7603-7702	7652	0.07607
7628-7727	7677	0.06929
7653-7752	7702	0.05857
7678-7777	7727	0.05071
7703-7802	7752	0.04679
7728-7827	7777	0.04071
7753-7873	7802	0.05786
7778-7910	7827	0.08714
7803-7937	7873	0.13107
7828-7972	7910	0.14643
7874-7997	7937	0.11536
7911-8022	7972	0.08357
7938-8047	7997	0.03893
7973-8072	8022	0.02714
7998-8123	8047	0.0475
8023-8148	8072	0.04821
8048-8173	8123	0.04643
8073-8198	8148	0.05143
8124-8223	8173	0.03821
8149-8254	8198	0.05143
8174-8279	8223	0.0525
8199-8304	8254	0.05571
8224-8329	8279	0.06643
8255-8365	8304	0.055
8280-8390	8329	0.05571
8305-8415	8365	0.05429
8341-8440	8390	0.04929
8366-8465	8415	0.05857
8391-8490	8440	0.06107
8416-8515	8465	0.05643
8441-8540	8490	0.06179
8466-8565	8515	0.06786
8491-8590	8540	0.07143
8516-8615	8565	0.07536
8541-8640	8590	0.08393
8566-8665	8615	0.09179
8591-8690	8640	0.095
8616-8715	8665	0.08714
8641-8740	8690	0.07643
8666-8765	8715	0.05964
8691-8799	8740	0.05286
8716-8824	8765	0.05321
8741-8849	8799	0.04214
8775-8874	8824	0.0375
8800-8899	8849	0.03429
8825-8924	8874	0.03214
8850-8949	8899	0.03643
8875-8974	8924	0.03929
8900-8999	8949	0.03571
8925-9024	8974	0.05321
8950-9049	8999	0.04893
8975-9074	9024	0.05429
9000-9099	9049	0.05179
9025-9124	9074	0.03857
9050-9149	9099	0.03857
9075-9175	9124	0.03821
9100-9200	9149	0.0425
9125-9225	9175	0.04179
9150-9250	9200	0.05036
9176-9275	9225	0.03393
9201-9300	9250	0.03821
9226-9325	9275	0.04321
9251-9350	9300	0.0425
9276-9375	9325	0.0425
9301-9400	9350	0.0475
9326-9425	9375	0.045
9351-9450	9400	0.04643
9376-9475	9425	0.05714
9401-9500	9450	0.04786
9426-9525	9475	0.04571
9451-9550	9500	0.03393
9476-9575	9525	0.0275
9501-9601	9550	0.03
9526-9629	9575	0.02571
9551-9655	9601	0.03036
9576-9681	9629	0.03036
9602-9707	9655	0.03286
9630-9732	9681	0.0375
9656-9757	9707	0.04964
9682-9816	9732	0.07464
9708-9842	9757	0.08857
9733-9922	9816	0.0975
9758-9947	9842	0.10107
9817-9979	9922	0.09714
9843-10004	9947	0.08571
9923-10029	9979	0.07857
9948-10054	10004	0.10071
9980-10089	10029	0.09357
10005-10114	10054	0.07929
10030-10152	10089	0.08643
10055-10177	10114	0.05464
10090-10203	10152	0.06357
10115-10228	10177	0.07964
10153-10290	10203	0.09107
10178-10323	10228	0.10786
10204-10377	10290	0.1125
10229-10410	10323	0.12607
10291-10438	10377	0.11857
10324-10466	10410	0.10786
10378-10492	10438	0.09036
10411-10517	10466	0.08071
10439-10542	10492	0.06286
10467-10591	10517	0.05964
10493-10658	10542	0.07
10518-10687	10591	0.05429
10543-10712	10658	0.05429
10592-10737	10687	0.05286
10659-10762	10712	0.04393
10688-10787	10737	0.04214
10713-10812	10762	0.05071
10738-10837	10787	0.055
10763-10862	10812	0.04429
10788-10887	10837	0.04429
10813-10912	10862	0.04393
10838-10937	10887	0.03607
10863-10962	10912	0.03964
10888-10987	10937	0.05679
10913-11012	10962	0.07
10938-11037	10987	0.07786
10963-11062	11012	0.10393
10988-11090	11037	0.10036
11013-11115	11062	0.0875
11038-11140	11090	0.09786
11063-11165	11115	0.08571
11091-11190	11140	0.07893
11116-11215	11165	0.07286
11141-11240	11190	0.05536
11166-11265	11215	0.05464
11191-11290	11240	0.04786
11216-11315	11265	0.04964
11241-11435	11290	0.06286
11266-11460	11315	0.05214
11291-11485	11435	0.06071
11316-11510	11460	0.05464
11436-11535	11485	0.04143
11461-11560	11510	0.03786
11486-11585	11535	0.0475
11511-11610	11560	0.0475
11536-11635	11585	0.06536
11561-11660	11610	0.08071
11586-11685	11635	0.07179
11611-11710	11660	0.08071
11636-11777	11685	0.07643
11661-11804	11710	0.1
11686-11856	11777	0.11893
11711-11881	11804	0.11679
11780-11906	11856	0.10393
11805-11931	11881	0.06929
11857-11956	11906	0.05214
11882-11981	11931	0.06857
11907-12006	11956	0.06321
11932-12031	11981	0.05321
11957-12056	12006	0.04464
11982-12081	12031	0.03964
12007-12106	12056	0.04929
12032-12131	12081	0.05179
12057-12156	12106	0.05607
12082-12181	12131	0.05357
12107-12206	12156	0.05536
12132-12231	12181	0.07286
12157-12256	12206	0.07286
12182-12281	12231	0.06429
12207-12324	12256	0.06607
12232-12349	12281	0.04179
12257-12375	12324	0.05143
12282-12463	12349	0.06714
12325-12489	12375	0.06357
12350-12514	12463	0.07286
12376-12539	12489	0.05643
12464-12565	12514	0.05821
12490-12590	12539	0.07071
12515-12615	12565	0.06643
12540-12640	12590	0.07321
12566-12672	12615	0.05786
12591-12700	12640	0.06357
12616-12732	12672	0.07821
12641-12793	12700	0.08786
12673-12819	12732	0.09143
12701-12858	12793	0.0775
12733-12883	12819	0.07143
12794-12908	12858	0.06179
12820-12933	12883	0.05536
12859-12958	12908	0.0575
12884-12983	12933	0.06179
12909-13008	12958	0.07071
12934-13033	12983	0.05929
12959-13058	13008	0.05214
12984-13083	13033	0.04607
13009-13108	13058	0.04821
13034-13133	13083	0.05821
13059-13158	13108	0.04643
13084-13183	13133	0.04821
13109-13208	13158	0.03893
13134-13233	13183	0.05036
13159-13265	13208	0.06214
13184-13290	13233	0.06714
13209-13315	13265	0.06036
13234-13344	13290	0.07143
13266-13376	13315	0.07821
13291-13411	13344	0.07679
13316-13439	13376	0.11893
13345-13473	13411	0.11679
13377-13498	13439	0.11571
13412-13525	13473	0.12
13440-13550	13498	0.07857
13474-13791	13525	0.05071
13499-13816	13550	0.06143
13526-13841	13791	0.04
13551-13867	13816	0.04
13792-13902	13841	0.06786
13817-13933	13867	0.06357
13842-13968	13902	0.09179
13868-13993	13933	0.09179
13903-14018	13968	0.07321
13938-14044	13993	0.05929
13969-14072	14018	0.05821
13994-14101	14044	0.06786
14019-14126	14072	0.09643
14045-14151	14101	0.08893
14073-14177	14126	0.07071
14102-14202	14151	0.05857
14127-14227	14177	0.02321
14152-14252	14202	0.02321
14178-14277	14227	0.02357
14203-14302	14252	0.03714
14228-14327	14277	0.03214
14253-14352	14302	0.02536
14278-14377	14327	0.01607
14303-14402	14352	0.0075
14328-14427	14377	0.01179
14353-14452	14402	0.01857
14378-14477	14427	0.02286
14403-14502	14452	0.01786
14428-14527	14477	0.025
14453-14552	14502	0.025
14478-14577	14527	0.02071
14503-14602	14552	0.03357
14528-14627	14577	0.03607
14553-14652	14602	0.03179
14578-14677	14627	0.03429
14603-14702	14652	0.03179
14628-14727	14677	0.02464
14653-14752	14702	0.02964
14678-14780	14727	0.075
14703-14809	14752	0.07821
14728-14834	14780	0.08786
14753-14859	14809	0.08286
14781-14884	14834	0.0375
14810-14909	14859	0.02571
14835-14934	14884	0.00929
14860-14959	14909	0.00929
14885-14984	14934	0.00679
14910-15009	14959	0.0025
14935-15034	14984	0.005
14960-15063	15009	0.01179
14985-15088	15034	0.02857
15010-15113	15063	0.02857
15035-15138	15088	0.02607
15064-15163	15113	0.01679
15089-15209	15138	0.00679
15114-15234	15163	0.01786
15139-15259	15209	0.02286
15164-15284	15234	0.02714
15210-15309	15259	0.02464
15235-15334	15284	0.02214
15260-15359	15309	0.01964
15285-15384	15334	0.03821
15310-15409	15359	0.055
15335-15434	15384	0.05321
15360-15475	15409	0.08071
15385-15500	15434	0.06964
15410-15526	15475	0.05786
15435-15551	15500	0.05607
15476-15576	15526	0.03536
15501-15601	15551	0.02607
15527-15626	15576	0.02857
15552-15651	15601	0.03714
15577-15676	15626	0.02786
15602-15701	15651	0.03214
15627-15726	15676	0.02464
15652-15751	15701	0.01786
15677-15776	15726	0.02464
15702-15801	15751	0.02286
15727-15826	15776	0.03
15752-15851	15801	0.02321
15777-15876	15826	0.02393
15802-15901	15851	0.0275
15827-15926	15876	0.02107
15852-15951	15901	0.02607
15877-15976	15926	0.02964
15902-16001	15951	0.02357
15927-16026	15976	0.0375
15952-16051	16001	0.04643
15977-16078	16026	0.06
16002-16104	16051	0.06607
16027-16129	16078	0.05214
16052-16154	16104	0.04071
16079-16179	16129	0.01607
16105-16204	16154	0.0075
16130-16229	16179	0.005
16155-16254	16204	0.01214
16180-16279	16229	0.01464
16205-16304	16254	0.03
16230-16329	16279	0.03179
16255-16366	16304	0.04714
16280-16391	16329	0.05893
16305-16416	16366	0.04357
16330-16441	16391	0.06214
16367-16466	16416	0.03964
16392-16492	16441	0.03429
16417-16517	16466	0.03857
16442-16542	16492	0.0275
16467-16567	16517	0.025
16493-16592	16542	0.01857
16518-16617	16567	0.01857
16543-16642	16592	0.02286
16568-16667	16617	0.02714
16593-16693	16642	0.04071
16618-16718	16667	0.045
16643-16744	16693	0.02893
16668-16769	16718	0.03393
16694-16799	16744	0.02036
16719-16824	16769	0.01179
16745-16849	16799	0.01893
16770-16874	16824	0.02143
16800-16899	16849	0.02143
16825-16925	16874	0.0325
16850-16950	16899	0.04214
16875-16975	16925	0.04643
16900-17001	16950	0.0575
16926-17027	16975	0.06321
16951-17076	17001	0.08071
16976-17111	17027	0.08
17002-17137	17076	0.09893
17028-17165	17111	0.13107
17077-17200	17137	0.09929
17112-17225	17165	0.08393
17138-17250	17200	0.05393
17166-17275	17225	0.0075
17201-17300	17250	0.03821
17226-17325	17275	0.04321
17251-17350	17300	0.04571
17276-17375	17325	0.04821
17301-17400	17350	0.0175
17326-17425	17375	0.02179
17351-17450	17400	0.02786
17376-17475	17425	0.02786
17401-17500	17450	0.03036
17426-17525	17475	0.02107
17451-17550	17500	0.0125
17476-17575	17525	0.0125
17501-17605	17550	0.0125
17526-17630	17575	0.02357
17551-17655	17605	0.02107
17576-17680	17630	0.01857
17606-17705	17655	0.03321
17631-17731	17680	0.03143
17656-17756	17705	0.03143
17681-17781	17731	0.02893
17706-17806	17756	0.01357
17732-17831	17781	0.00429
17757-17856	17806	0.00929
17782-17881	17831	0.02571
17807-17917	17856	0.03286
17832-17942	17881	0.03286
17857-17967	17917	0.03643
17893-17992	17942	0.0275
17918-18017	17967	0.02321
17943-18042	17992	0.02571
17968-18067	18017	0.02214
17993-18093	18042	0.01964
18018-18119	18067	0.03464
18043-18144	18093	0.04643
18068-18169	18119	0.04393
18094-18194	18144	0.04321
18120-18219	18169	0.02107
18145-18244	18194	0.01179
18170-18269	18219	0.02036
18195-18294	18244	0.02321
18220-18319	18269	0.02321
18245-18344	18294	0.02929
18270-18369	18319	0.03
18295-18394	18344	0.02964
18320-18419	18369	0.03214
18345-18444	18394	0.02857
18370-18469	18419	0.02786
18395-18494	18444	0.03464
18420-18519	18469	0.04071
18445-18547	18494	0.05929
18470-18572	18519	0.05929
18495-18597	18547	0.06
18520-18628	18572	0.065
18548-18653	18597	0.03893
18573-18678	18628	0.02786
18604-18710	18653	0.045
18629-18800	18678	0.0625
18654-18857	18710	0.09286
18679-18882	18800	0.11214
18711-18913	18857	0.11393
18801-18984	18882	0.10571
18858-19009	18913	0.09536
18883-19160	18984	0.09214
18914-19185	19009	0.07679
18985-19210	19160	0.05393
19010-19235	19185	0.0425
19161-19260	19210	0.03321
19186-19285	19235	0.01964
19211-19310	19260	0.03357
19236-19335	19285	0.03286
19261-19360	19310	0.03107
19286-19385	19335	0.04321
19311-19410	19360	0.04536
19336-19435	19385	0.05464
19361-19465	19410	0.08036
19386-19501	19435	0.12179
19411-19543	19465	0.12964
19436-19583	19501	0.13929
19466-19608	19543	0.12821
19502-19633	19583	0.09429
19544-19658	19608	0.1
19584-19683	19633	0.09179
19609-19708	19658	0.08143
19634-19733	19683	0.06179
19659-19758	19708	0.04179
19684-19783	19733	0.02321
19709-19808	19758	0.03
19734-19833	19783	0.05929
19759-19858	19808	0.07214
19784-19883	19833	0.08214
19809-19908	19858	0.08214
19834-19933	19883	0.06464
19859-19958	19908	0.05464
19884-19983	19933	0.05607
19909-20008	19958	0.05571
19934-20144	19983	0.05786
19959-20169	20008	0.07393
19984-20194	20144	0.07429
20009-20220	20169	0.06607
20145-20246	20194	0.05893
20170-20272	20220	0.0375
20195-20299	20246	0.04321
20221-20325	20272	0.05036
20247-20350	20299	0.04429
20273-20353	20314	0.04762

## Sheet: Tab S3
Supplementary Table S3. The relative synonymous codon usage (RSCU) values of all 64 condons for E. roseum plastomes
AA	Codon	Cameroon		CBL		Malipo1		Malipo2		Vanuatu		Vietnam1		Vietnam2		Vietnam3
		Freq.	RSCU	Freq.	RSCU	Freq.	RSCU	Freq.	RSCU	Freq.	RSCU	Freq.	RSCU	Freq.	RSCU	Freq.	RSCU
*	UAA	14	2.333	14	2.333	14	2.333	14	2.333	15	2.5	15	2.5	13	2.167	15	2.5
*	UAG	4	0.667	3	0.5	3	0.5	3	0.5	2	0.333	2	0.333	5	0.833	2	0.333
*	UGA	0	0	1	0.167	1	0.167	1	0.167	1	0.167	1	0.167	0	0	1	0.167
Ala	GCA	40	1.468	31	1.278	31	1.278	31	1.278	31	1.265	31	1.265	35	1.359	31	1.265
Ala	GCC	7	0.257	7	0.289	7	0.289	7	0.289	7	0.286	7	0.286	7	0.272	7	0.286
Ala	GCG	9	0.33	9	0.371	9	0.371	9	0.371	10	0.408	10	0.408	8	0.311	10	0.408
Ala	GCU	53	1.945	50	2.062	50	2.062	50	2.062	50	2.041	50	2.041	53	2.058	50	2.041
Cys	UGC	9	0.391	5	0.238	5	0.238	5	0.238	5	0.238	5	0.238	8	0.364	5	0.238
Cys	UGU	37	1.609	37	1.762	37	1.762	37	1.762	37	1.762	37	1.762	36	1.636	37	1.762
Asn	GAC	12	0.253	11	0.202	11	0.204	11	0.202	11	0.21	11	0.21	13	0.271	11	0.21
Asn	GAU	83	1.747	98	1.798	97	1.796	98	1.798	94	1.79	94	1.79	83	1.729	94	1.79
Glu	GAA	86	1.593	95	1.681	94	1.664	94	1.664	94	1.679	94	1.679	94	1.621	94	1.679
Glu	GAG	22	0.407	18	0.319	19	0.336	19	0.336	18	0.321	18	0.321	22	0.379	18	0.321
Phe	UUC	14	0.2	10	0.145	10	0.144	10	0.144	9	0.136	9	0.136	14	0.194	10	0.15
Phe	UUU	126	1.8	128	1.855	129	1.856	129	1.856	123	1.864	123	1.864	130	1.806	123	1.85
Gly	GGA	69	1.595	68	1.563	68	1.563	68	1.563	68	1.563	68	1.563	73	1.659	68	1.563
Gly	GGC	16	0.37	13	0.299	13	0.299	13	0.299	13	0.299	13	0.299	10	0.227	13	0.299
Gly	GGG	13	0.301	15	0.345	13	0.299	13	0.299	14	0.322	14	0.322	14	0.318	14	0.322
Gly	GGU	75	1.734	78	1.793	80	1.839	80	1.839	79	1.816	79	1.816	79	1.795	79	1.816
His	CAC	8	0.302	7	0.212	7	0.212	7	0.212	7	0.219	7	0.219	11	0.31	7	0.219
His	CAU	45	1.698	59	1.788	59	1.788	59	1.788	57	1.781	57	1.781	60	1.69	57	1.781
Ile	AUA	162	1.385	160	1.348	162	1.361	162	1.361	161	1.361	161	1.361	185	1.476	162	1.361
Ile	AUC	21	0.179	16	0.135	16	0.134	16	0.134	17	0.144	17	0.144	14	0.112	17	0.143
Ile	AUU	168	1.436	180	1.517	179	1.504	179	1.504	177	1.496	177	1.496	177	1.412	178	1.496
Lys	AAA	261	1.668	269	1.811	268	1.811	268	1.811	263	1.808	263	1.808	271	1.76	261	1.806
Lys	AAG	52	0.332	28	0.189	28	0.189	28	0.189	28	0.192	28	0.192	37	0.24	28	0.194
Leu	CUA	14	1.098	19	1.407	18	1.385	18	1.385	18	1.358	18	1.358	17	1.193	18	1.358
Leu	CUC	5	0.392	5	0.37	5	0.385	5	0.385	5	0.377	5	0.377	4	0.281	5	0.377
Leu	CUG	3	0.235	3	0.222	2	0.154	2	0.154	3	0.226	3	0.226	4	0.281	3	0.226
Leu	CUU	29	2.275	27	2	27	2.077	27	2.077	27	2.038	27	2.038	32	2.246	27	2.038
Leu	UUA	163	1.689	171	1.71	170	1.7	170	1.7	171	1.71	171	1.71	151	1.632	170	1.709
Leu	UUG	30	0.311	29	0.29	30	0.3	30	0.3	29	0.29	29	0.29	34	0.368	29	0.291
Met	AUG	60	1	60	1	60	1	60	1	57	1	57	1	65	1	57	1
Asp	AAC	29	0.304	30	0.305	30	0.303	30	0.305	29	0.297	29	0.297	34	0.329	29	0.301
Asp	AAU	162	1.696	167	1.695	168	1.697	167	1.695	166	1.703	166	1.703	173	1.671	164	1.699
Pro	CCA	19	1.027	23	1.227	23	1.227	23	1.227	23	1.243	23	1.243	21	1.024	24	1.297
Pro	CCC	5	0.27	9	0.48	9	0.48	9	0.48	9	0.486	9	0.486	16	0.78	9	0.486
Pro	CCG	8	0.432	5	0.267	5	0.267	5	0.267	4	0.216	4	0.216	8	0.39	4	0.216
Pro	CCU	42	2.27	38	2.027	38	2.027	38	2.027	38	2.054	38	2.054	37	1.805	37	2
Gln	CAA	61	1.671	57	1.701	57	1.701	57	1.701	57	1.727	57	1.727	58	1.731	57	1.727
Gln	CAG	12	0.329	10	0.299	10	0.299	10	0.299	9	0.273	9	0.273	9	0.269	9	0.273
Arg	AGA	63	1.575	68	1.6	68	1.6	68	1.6	68	1.6	68	1.6	63	1.556	68	1.6
Arg	AGG	17	0.425	17	0.4	17	0.4	17	0.4	17	0.4	17	0.4	18	0.444	17	0.4
Arg	CGA	28	1.191	38	1.583	38	1.583	38	1.583	39	1.642	39	1.642	35	1.573	39	1.642
Arg	CGC	13	0.553	13	0.542	12	0.5	12	0.5	13	0.547	13	0.547	12	0.539	13	0.547
Arg	CGG	9	0.383	4	0.167	5	0.208	5	0.208	2	0.084	2	0.084	1	0.045	2	0.084
Arg	CGU	44	1.872	41	1.708	41	1.708	41	1.708	41	1.726	41	1.726	41	1.843	41	1.726
Ser	AGC	10	0.385	9	0.327	9	0.327	9	0.327	9	0.327	9	0.327	10	0.351	9	0.327
Ser	AGU	42	1.615	46	1.673	46	1.673	46	1.673	46	1.673	46	1.673	47	1.649	46	1.673
Ser	UCA	40	1.404	39	1.381	39	1.381	39	1.381	40	1.416	40	1.416	45	1.364	40	1.429
Ser	UCC	15	0.526	14	0.496	14	0.496	14	0.496	14	0.496	14	0.496	16	0.485	13	0.464
Ser	UCG	7	0.246	9	0.319	9	0.319	9	0.319	9	0.319	9	0.319	9	0.273	9	0.321
Ser	UCU	52	1.825	51	1.805	51	1.805	51	1.805	50	1.77	50	1.77	62	1.879	50	1.786
Thr	ACA	42	1.355	52	1.475	52	1.486	52	1.486	52	1.475	52	1.475	43	1.398	52	1.496
Thr	ACC	13	0.419	13	0.369	13	0.371	13	0.371	13	0.369	13	0.369	10	0.325	13	0.374
Thr	ACG	8	0.258	8	0.227	7	0.2	7	0.2	8	0.227	8	0.227	12	0.39	8	0.23
Thr	ACU	61	1.968	68	1.929	68	1.943	68	1.943	68	1.929	68	1.929	58	1.886	66	1.899
Val	GUA	56	1.75	42	1.388	42	1.388	42	1.388	40	1.333	40	1.333	50	1.538	41	1.355
Val	GUC	7	0.219	8	0.264	8	0.264	8	0.264	9	0.3	9	0.3	10	0.308	9	0.298
Val	GUG	11	0.344	12	0.397	12	0.397	12	0.397	12	0.4	12	0.4	13	0.4	12	0.397
Val	GUU	54	1.688	59	1.95	59	1.95	59	1.95	59	1.967	59	1.967	57	1.754	59	1.95
Trp	UGG	20	1	23	1	23	1	23	1	23	1	23	1	21	1	23	1
Tyr	UAC	16	0.235	14	0.212	14	0.212	14	0.212	13	0.2	13	0.2	21	0.292	13	0.203
Tyr	UAU	120	1.765	118	1.788	118	1.788	118	1.788	117	1.8	117	1.8	123	1.708	115	1.797

## Sheet: Tab S4
Supplementary Table S4. The Ka/Ks ratios among 17 PCGs in plastomes with five orchids
Reference		accD	clpP	infA	rpl14	rpl16	rpl2	rpl20	rps11	rps12	rps14	rps18	rps19	rps2	rps3	rps4	rps7	rps8
Apostasia shenzhenica	Cameroon	0.348981	0.212796	0.273725	0.242487	-	0.278542	0.267918	0.516953	0.259999	0.347637	0.622108	0.338579	0.422408	0.318761	0.302146	0.458683	0.360052
	CBL	0.357448	0.20313	0.305896	0.309111	-	0.265603	0.467855	0.483772	0.230931	0.221909	0.386701	-	0.411114	0.261352	0.364217	0.439851	0.303156
	Malipo1	0.382362	0.196024	0.293778	0.309111	-	0.254856	0.467855	0.52377	0.245746	0.235782	0.420684	0.297025	0.411114	0.254876	0.356206	0.473699	0.311274
	Vanuatu	0.357448	0.20313	0.305896	0.309111	-	0.265603	0.467855	0.503474	0.230931	0.221909	0.386701	0.297025	0.411114	0.261352	0.366659	0.429638	0.303156
	Vietnam1	0.381657	0.196024	0.293778	0.309111	-	0.268771	0.467855	0.52377	0.245746	0.235782	0.433284	0.297025	0.411114	0.254447	0.364217	0.473699	0.311274
Cymbidium lancifolium	Cameroon	0.347742	0.225431	0.285933	0.272025	0.3501	0.27713	0.223806	0.484861	0.237518	0.319847	0.860195	0.308157	0.399158	0.31607	0.30533	0.463796	0.440912
	CBL	0.352773	0.203227	0.3394	0.367268	0.353764	0.270996	0.361078	0.470291	0.243096	0.229532	0.598152	-	0.373219	0.264242	0.2962	0.446478	0.307213
	Malipo1	0.361425	0.195458	0.326163	0.367268	0.353764	0.264572	0.361078	0.527152	0.258481	0.244553	0.533971	0.21824	0.373219	0.26436	0.289418	0.479839	0.315114
	Vanuatu	0.352773	0.203227	0.3394	0.367268	0.353764	0.270996	0.361078	0.476914	0.243096	0.229532	0.598152	0.21824	0.373219	0.264242	0.298491	0.436128	0.307213
	Vietnam1	0.365371	0.195458	0.326163	0.367268	0.353764	0.27559	0.361078	0.527152	0.258481	0.244553	0.546846	0.21824	0.373219	0.263516	0.2962	0.479839	0.315114
Dendrobium amplum	Cameroon	0.374255	0.219707	0.226664	0.26173	-	0.270403	0.203526	0.480792	0.383234	0.30998	0.635793	0.334956	0.386458	0.327448	0.27464	0.463604	0.417555
	CBL	0.363569	0.207194	0.259337	0.354151	-	0.261416	0.310524	0.427067	0.302971	0.217011	0.500049	-	0.376188	0.267649	0.278934	0.441539	0.307379
	Malipo1	0.357144	0.204448	0.289549	0.354151	-	0.258432	0.310524	0.478956	0.318701	0.198934	0.464443	0.241486	0.376188	0.266957	0.272794	0.473856	0.315089
	Vanuatu	0.363569	0.207194	0.259337	0.354151	-	0.261416	0.310524	0.444124	0.302971	0.217011	0.500049	0.241486	0.376188	0.267649	0.281075	0.431263	0.307379
	Vietnam1	0.354001	0.204448	0.289549	0.354151	-	0.264869	0.310524	0.478956	0.318701	0.198934	0.475718	0.241486	0.376188	0.266799	0.278934	0.473856	0.315089
Gastrodia pubilabiata	Cameroon	0.376809	0.227292	-	0.452493	0.461161	0.243327	0.42047	0.591659	0.208874	0.371401	0.597541	0.272298	0.422829	0.325204	0.306311	0.544446	0.364929
	CBL	0.372549	0.22411	-	0.418693	0.465608	0.29722	-	0.417501	0.252624	0.308472	0.554935	-	0.354064	0.32717	0.313889	0.673411	0.388508
	Malipo1	0.371777	0.212936	-	0.418693	0.465608	0.294231	-	0.43057	0.267333	0.329388	0.490175	0.271146	0.354064	0.316202	0.305738	0.615943	0.397167
	Vanuatu	0.372549	0.22411	-	0.418693	0.465608	0.29722	-	0.420288	0.252624	0.308472	0.554935	0.271146	0.354064	0.32717	0.315516	0.670388	0.388508
	Vietnam1	0.364791	0.212936	-	0.418693	0.465608	0.300401	-	0.43057	0.267333	0.329388	0.490175	0.271146	0.354064	0.32608	0.313889	0.615943	0.397167
Paphiopedilum micranthum	Cameroon	0.350825	0.197996	0.241134	0.27955	0.402246	0.261139	0.227657	0.469022	0.243613	0.28695	0.752171	0.311873	0.402184	0.326704	0.298698	0.494438	0.418131
	CBL	0.347866	0.189035	0.25563	0.349268	0.341102	0.25519	0.341045	0.42067	0.227763	0.239089	0.394139	-	0.386082	0.256232	0.303692	0.476803	0.293929
	Malipo1	0.364282	0.182373	0.243138	0.349268	0.341102	0.252397	0.341045	0.436132	0.242533	0.21963	0.431225	0.232173	0.386082	0.257133	0.296871	0.509499	0.301407
	Vanuatu	0.347866	0.189035	0.25563	0.349268	0.341102	0.25519	0.341045	0.440515	0.227763	0.239089	0.394139	0.232173	0.386082	0.256232	0.305944	0.465847	0.293929
	Vietnam1	0.363697	0.182373	0.243138	0.349268	0.341102	0.258396	0.341045	0.436132	0.242533	0.21963	0.443611	0.232173	0.386082	0.255643	0.303692	0.509499	0.301407

## Sheet: Tab S5
Supplementary Table S5. Simple sequence repeats (SSRs) of E. roseum mitogenome
SSR nr.	SSR type	SSR	size	positin	start	end
3	p1	(A)11	11	Chr1	2628	2639
11	p1	(A)14	14	Chr1	4266	4277
25	p1	(T)10	10	Chr1	6684	6694
26	p1	(A)10	10	Chr1	6890	6901
30	p1	(T)14	14	Chr1	10052	10063
33	p1	(A)11	11	Chr1	10622	10636
46	p1	(T)10	10	Chr1	11800	11811
50	p1	(T)10	10	Chr2	2322	2333
53	p1	(A)11	11	Chr2	4092	4107
54	p1	(T)13	13	Chr2	5714	5731
56	p1	(T)11	11	Chr2	7424	7437
59	p1	(A)10	10	Chr2	8741	8752
62	p1	(A)14	14	Chr2	10189	10206
67	p1	(A)11	11	Chr2	11111	11120
68	p1	(T)11	11	Chr2	19920	19931
69	p1	(T)10	10	Chr2	21933	21944
71	p1	(T)11	11	Chr3	3914	4003
75	p1	(T)10	10	Chr3	4196	4207
86	p1	(T)12	12	Chr3	4365	4379
94	p1	(A)10	10	Chr3	7119	7133
97	p1	(A)11	11	Chr3	12683	12694
101	p1	(A)11	11	Chr3	17601	17610
107	p1	(A)11	11	Chr4	756	765
110	p1	(A)10	10	Chr4	1132	1141
116	p1	(T)10	10	Chr4	2774	2791
119	p1	(A)12	12	Chr4	5905	5916
127	p1	(T)10	10	Chr4	8122	8135
128	p1	(T)11	11	Chr4	9705	9722
129	p1	(A)12	12	Chr4	10162	10172
136	p1	(A)13	13	Chr5	3288	3299
140	p1	(T)10	10	Chr5	4981	4992
144	p1	(T)11	11	Chr5	5614	5625
45	p2	(AC)5	10	Chr5	10285	10296
153	p2	(AC)5	10	Chr5	13979	13990
14	p2	(AG)5	10	Chr5	16856	16867
47	p2	(AG)5	10	Chr6	550	561
84	p2	(AG)5	10	Chr6	5013	5024
89	p2	(AG)5	10	Chr6	9652	9663
5	p2	(AG)6	12	Chr6	12369	12380
115	p2	(AG)7	14	Chr6	13032	13041
23	p2	(CT)6	12	Chr6	14594	14603
27	p2	(GA)5	10	Chr7	4795	4804
141	p2	(GA)5	10	Chr7	7295	7306
146	p2	(TG)7	14	Chr7	14030	14039
37	p3	(AAG)4	12	Chr7	15050	15061
130	p3	(AAG)4	12	Chr7	16696	16707
41	p3	(ACT)4	12	Chr7	16977	16987
133	p3	(AGA)4	12	Chr8	4645	4657
87	p3	(GAA)4	12	Chr8	5412	5471
90	p3	(GAA)4	12	Chr8	11665	11675
104	p3	(GAA)4	12	Chr8	12801	12812
114	p3	(GAA)4	12	Chr9	2500	2509
103	p3	(GGA)4	12	Chr9	3080	3091
85	p3	(TCT)4	12	Chr9	9186	9197
64	p3	(TTC)4	12	Chr9	10274	10287
70	p3	(TTC)4	12	Chr10	6749	6764
60	p4	(AAAC)3	12	Chr10	9199	9210
112	p4	(AAAC)3	12	Chr10	9929	9940
113	p4	(AAAC)3	12	Chr11	970	980
39	p4	(AAAG)3	12	Chr11	3313	3323
77	p4	(AAAG)3	12	Chr11	7722	7731
88	p4	(AAAG)3	12	Chr11	8397	8408
65	p4	(AAGA)3	12	Chr11	10870	10880
109	p4	(AAGA)3	12	Chr12	653	667
125	p4	(AAGA)3	12	Chr12	4857	4868
137	p4	(AAGA)3	12	Chr12	11638	11649
78	p4	(AAGA)4	16	Chr13	1365	1374
106	p4	(AAGA)4	16	Chr13	6032	6043
108	p4	(AATG)3	12	Chr13	6189	6204
99	p4	(ACTG)3	12	Chr13	7850	7861
96	p4	(ATAG)3	12	Chr14	3958	3975
9	p4	(ATCT)4	16	Chr14	5705	5716
74	p4	(ATTC)3	12	Chr14	8454	8463
134	p4	(CATC)3	12	Chr14	10888	10899
92	p4	(CCCG)3	12	Chr14	11132	11143
155	p4	(CGGA)3	12	Chr14	11396	11407
15	p4	(CTTT)3	12	Chr14	14515	14526
19	p4	(CTTT)3	12	Chr14	16098	16107
43	p4	(CTTT)3	12	Chr14	16573	16584
83	p4	(CTTT)3	12	Chr14	19119	19130
118	p4	(CTTT)3	12	Chr15	513	522
121	p4	(CTTT)3	12	Chr15	6684	6695
34	p4	(GAAA)3	12	Chr15	10922	10932
35	p4	(GAAA)3	12	Chr15	13982	13993
49	p4	(GAAA)3	12	Chr16	4373	4384
124	p4	(GAAA)3	12	Chr16	6053	6064
154	p4	(GAAA)3	12	Chr16	6873	6883
29	p4	(GAGT)3	12	Chr16	8972	8983
143	p4	(GATC)3	12	Chr17	7120	7131
36	p4	(GCAT)3	12	Chr17	8077	8088
38	p4	(GTTT)3	12	Chr17	8970	8984
42	p4	(GTTT)3	12	Chr17	9429	9444
100	p4	(GTTT)3	12	Chr17	10932	10942
57	p4	(TATG)3	12	Chr17	14546	14557
16	p4	(TCAA)3	12	Chr17	15600	15611
151	p4	(TCAA)3	12	Chr18	2724	2733
1	p4	(TCAC)3	12	Chr18	10393	10404
79	p4	(TCTA)3	12	Chr18	16573	16584
138	p4	(TCTG)3	12	Chr18	19198	19209
4	p4	(TCTT)3	12	Chr18	19780	19791
73	p4	(TCTT)3	12	Chr19	4168	4181
98	p4	(TCTT)3	12	Chr19	7598	7607
102	p4	(TCTT)3	12	Chr20	4214	4225
122	p4	(TCTT)3	12	Chr20	5534	5545
123	p4	(TCTT)3	12	Chr20	10687	10701
126	p4	(TCTT)3	12	Chr20	11780	11791
131	p4	(TCTT)3	12	Chr21	582	593
145	p4	(TCTT)3	12	Chr21	1332	1343
147	p4	(TCTT)3	12	Chr21	4737	4748
148	p4	(TCTT)3	12	Chr21	5581	5592
152	p4	(TCTT)3	12	Chr21	7256	7267
61	p4	(TGGT)3	12	Chr21	11040	11049
7	p4	(TTCT)3	12	Chr22	5319	5329
8	p4	(TTCT)3	12	Chr22	6649	6660
44	p4	(TTCT)3	12	Chr22	7646	7657
51	p4	(TTCT)3	12	Chr22	7797	7808
2	p4	(TTGA)3	12	Chr22	8278	8295
12	p4	(TTGA)3	12	Chr22	11430	11441
111	p4	(TTGA)3	12	Chr22	12791	12802
156	p4	(TTGA)3	12	Chr22	14653	14667
63	p4	(TTTC)4	16	Chr22	14771	14783
52	p4	(TTTG)3	12	Chr23	2650	2661
6	p5	(TCTTT)3	15	Chr23	2792	2803
20	p5	(CTTAT)3	15	Chr23	3141	3155
21	p5	(GGTTG)3	15	Chr23	14241	14250
72	p5	(AAATG)3	15	Chr24	2666	2675
105	p5	(TCATC)3	15	Chr24	13528	13542
120	p5	(TGGTT)3	15	Chr24	16204	16215
135	p5	(AGAAA)3	15	Chr24	17254	17264
139	p5	(AAAGA)3	15	Chr24	17434	17445
142	p5	(CATTT)3	15	Chr24	17773	17786
10	p6	(TTCACT)3	18	Chr25	3909	3920
13	p6	(GCGGAA)3	18	Chr25	4791	4802
18	p6	(GCATTC)15	90	Chr25	11085	11096
28	p6	(ACAGAA)3	18	Chr25	12442	12453
32	p6	(CTTCTG)3	18	Chr25	14501	14510
55	p6	(TTCGCA)10	60	Chr26	5450	5461
82	p6	(CTTCTG)3	18	Chr26	6432	6443
132	p6	(GCACAG)3	18	Chr26	6980	6991

## Sheet: Tab S6
Supplementary Table S6. Tandem repeats of E. roseum mitogenome
Positin			Period Size	Copy Number	Consensus Size	Percent Matches	PercentIndels	Score	A	C	G	T	Entropy(0-2)
Chr1	682	726	11	2.3	11	100	0	50	8	56	20	16	1.65
Chr1	708	832	8	3.1	8	100	0	50	12	0	48	40	1.4
Chr1	839	883	12	2.2	12	100	0	52	30	30	19	19	1.96
Chr2	2950	2979	11	2.5	11	100	0	56	21	17	53	7	1.67
Chr2	17341	17444	15	2	15	100	0	60	60	6	20	13	1.55
Chr2	20267	20291	8	4	8	100	0	64	12	50	12	25	1.75
Chr3	2334	2440	8	4.2	8	100	0	68	11	0	52	35	1.38
Chr3	3914	4003	17	2.1	17	100	0	70	28	22	20	28	1.98
Chr5	4134	4181	22	2	22	100	0	90	44	8	17	28	1.79
Chr5	14291	14357	22	2	22	100	0	90	44	8	17	28	1.79
Chr6	5121	5154	22	2	22	100	0	90	44	8	17	28	1.79
Chr6	9017	9041	22	2	22	100	0	90	44	8	17	28	1.79
Chr7	4418	4523	22	2	22	100	0	90	28	17	8	44	1.79
Chr8	3171	3215	22	2	22	100	0	90	44	8	17	28	1.79
Chr8	5412	5474	22	2	22	100	0	90	28	17	8	44	1.79
Chr8	5889	5936	22	2	22	100	0	90	44	8	17	28	1.79
Chr12	4750	4806	22	2	22	100	0	90	44	8	17	28	1.79
Chr12	5788	5850	22	2	22	100	0	90	28	17	8	44	1.79
Chr13	8222	8271	24	2	24	100	0	96	41	16	12	29	1.85
Chr13	10441	10488	24	2	24	100	0	96	37	4	33	25	1.75
Chr14	13676	13731	24	2	24	100	0	96	20	20	25	33	1.97
Chr14	16976	17040	26	1.9	26	100	0	100	34	24	14	28	1.93
Chr14	17018	17062	25	2	25	100	0	100	20	36	4	40	1.71
Chr15	12234	12278	17	3.1	17	100	0	104	42	11	17	28	1.84
Chr15	12256	12319	25	2.2	25	100	0	112	48	23	12	16	1.8
Chr17	11539	11602	26	2.2	26	100	0	114	21	21	17	40	1.92
Chr17	11580	11624	26	2.2	26	100	0	116	39	17	22	20	1.92
Chr17	25873	25917	31	1.9	31	100	0	120	41	16	11	30	1.84
Chr17	25924	26048	22	2.8	22	100	0	124	29	17	9	43	1.81
Chr17	27479	27510	22	2.8	22	100	0	124	29	17	9	43	1.81
Chr18	13242	13353	6	10.5	6	100	0	126	15	33	15	34	1.9
Chr20	6644	6695	7	9	7	100	0	126	42	42	0	14	1.45
Chr22	6160	6194	33	1.9	33	100	0	128	39	12	10	37	1.78
Chr22	10586	10611	33	1.9	33	100	0	128	37	10	12	39	1.78
Chr22	13621	13685	33	1.9	33	100	0	128	39	12	10	37	1.78
Chr22	13663	13707	33	2	33	100	0	130	36	12	12	38	1.8
Chr23	1208	1267	33	2	33	100	0	130	36	12	12	38	1.8
Chr23	1325	1389	33	2	33	100	0	130	36	12	12	38	1.8
Chr23	1367	1411	22	3	22	100	0	134	44	8	17	28	1.79
Chr23	11292	11319	6	15	6	100	0	180	16	33	16	33	1.92
Chr23	13242	13291	32	3.2	32	100	0	208	20	21	25	33	1.97
Chr24	12568	12717	52	2	52	100	0	212	39	15	15	30	1.87
Chr24	15387	15431	51	2.1	51	100	0	214	34	26	18	20	1.96
Chr24	15409	15472	24	4.7	24	100	0	224	41	25	16	16	1.88
Chr25	16641	16698	51	2.5	51	100	0	250	24	18	10	47	1.79
Chr25	17151	17212	51	2.5	51	100	0	250	47	10	18	24	1.79
Chr26	7477	7538	24	6.2	24	100	0	300	17	16	25	40	1.9

## Sheet: Tab S7
Supplementary Table S7. Dispersed repeats of E. roseum mitogenome
repeat categories	repeat 1			repeat 2
P	Chr14	17039	17755	Chr16	10917	11633
P	Chr15	11788	12438	Chr17	11419	12069
P	Chr17	11397	12028	Chr24	14982	15613
F	Chr6	15161	15775	Chr12	12941	13555
F	Chr15	11829	12438	Chr24	14982	15591
P	Chr11	6098	6705	Chr17	11681	12288
F	Chr10	3055	3655	Chr14	17039	17639
P	Chr10	3055	3655	Chr16	11033	11633
F	Chr14	16877	17467	Chr23	1226	1816
P	Chr2	8142	8732	Chr24	14819	15409
F	Chr3	9604	10192	Chr6	15163	15751
F	Chr3	9604	10192	Chr12	12943	13531
P	Chr3	9598	10184	Chr22	13684	14270
P	Chr1	703	1288	Chr18	9764	10349
P	Chr6	15163	15743	Chr22	13684	14264
P	Chr12	12943	13523	Chr22	13684	14264
F	Chr1	809	1379	Chr14	16988	17558
F	Chr8	3141	3711	Chr14	16988	17558
F	Chr5	14312	14880	Chr8	3170	3738
P	Chr14	16976	17537	Chr15	11758	12319
P	Chr1	809	1358	Chr15	11758	12307
P	Chr8	3141	3690	Chr15	11758	12307
F	Chr17	11538	12080	Chr22	13621	14163
F	Chr1	838	1379	Chr5	14312	14853
F	Chr5	14312	14853	Chr14	17017	17558
P	Chr6	15214	15754	Chr7	11472	12012
P	Chr7	11472	12012	Chr12	12994	13534
P	Chr3	9655	10192	Chr7	11475	12012
F	Chr14	16971	17507	Chr22	13616	14152
P	Chr18	9707	10243	Chr23	1337	1873
F	Chr14	16976	17507	Chr17	11538	12069
P	Chr15	11788	12319	Chr22	13621	14152
F	Chr7	11483	12012	Chr22	13684	14213
P	Chr5	14312	14832	Chr15	11758	12278
P	Chr13	381	901	Chr19	7953	8473
F	Chr1	809	1328	Chr17	11550	12069
F	Chr1	809	1328	Chr22	13633	14152
F	Chr1	860	1379	Chr10	3055	3574
F	Chr5	14334	14853	Chr10	3055	3574
F	Chr8	3141	3660	Chr17	11550	12069
F	Chr8	3141	3660	Chr22	13633	14152
F	Chr8	3192	3711	Chr10	3055	3574
P	Chr1	860	1379	Chr16	11114	11633
P	Chr5	14334	14853	Chr16	11114	11633
P	Chr8	3192	3711	Chr16	11114	11633
F	Chr2	8052	8569	Chr10	2965	3482
F	Chr1	764	1279	Chr8	3096	3611
P	Chr8	3096	3611	Chr18	9773	10288
F	Chr19	7962	8473	Chr23	1388	1899
P	Chr6	15275	15778	Chr10	3020	3523
P	Chr10	3023	3523	Chr12	13055	13555
F	Chr15	11758	12256	Chr16	11135	11633
P	Chr10	3055	3553	Chr15	11758	12256
F	Chr22	13616	14112	Chr23	1320	1816
F	Chr17	11538	12029	Chr23	1325	1816
P	Chr15	11828	12319	Chr23	1325	1816
F	Chr5	14312	14802	Chr17	11579	12069
F	Chr5	14312	14802	Chr22	13662	14152
P	Chr14	16976	17466	Chr24	14982	15472
P	Chr22	13621	14111	Chr24	14982	15472
P	Chr23	1325	1815	Chr24	14982	15472
F	Chr13	407	892	Chr18	9707	10192
P	Chr18	9707	10192	Chr19	7962	8447
F	Chr10	2999	3483	Chr19	7906	8390
F	Chr2	8086	8569	Chr19	7906	8389
F	Chr24	14948	15431	Chr25	16712	17195
F	Chr1	809	1288	Chr23	1337	1816
F	Chr7	11472	11951	Chr10	3044	3523
F	Chr7	11483	11962	Chr17	11601	12080
F	Chr15	11828	12307	Chr18	9764	10243
F	Chr8	3141	3620	Chr23	1337	1816
P	Chr3	9705	10184	Chr17	11601	12080
P	Chr6	15264	15743	Chr17	11601	12080
P	Chr12	13044	13523	Chr17	11601	12080
P	Chr14	16988	17467	Chr18	9764	10243
P	Chr17	11550	12029	Chr18	9764	10243
P	Chr18	9764	10243	Chr22	13633	14112
F	Chr18	9765	10243	Chr24	14982	15460
P	Chr1	809	1287	Chr24	14982	15460
P	Chr8	3141	3619	Chr24	14982	15460
P	Chr3	9716	10192	Chr10	3047	3523
P	Chr7	11440	11914	Chr21	6725	7199
F	Chr1	860	1328	Chr7	11483	11951
F	Chr3	9716	10184	Chr15	11788	12256
F	Chr3	9716	10184	Chr16	11165	11633
F	Chr5	14334	14802	Chr7	11483	11951
F	Chr6	15275	15743	Chr15	11788	12256
F	Chr6	15275	15743	Chr16	11165	11633
F	Chr7	11483	11951	Chr14	17039	17507
F	Chr10	3055	3523	Chr17	11601	12069
F	Chr10	3055	3523	Chr22	13684	14152
F	Chr12	13055	13523	Chr15	11788	12256
F	Chr12	13055	13523	Chr16	11165	11633
F	Chr7	11483	11951	Chr8	3192	3660
P	Chr1	860	1328	Chr3	9716	10184
P	Chr1	860	1328	Chr6	15275	15743
P	Chr1	860	1328	Chr12	13055	13523
P	Chr3	9716	10184	Chr5	14334	14802
P	Chr3	9716	10184	Chr14	17039	17507
P	Chr5	14334	14802	Chr6	15275	15743
P	Chr5	14334	14802	Chr12	13055	13523
P	Chr6	15275	15743	Chr14	17039	17507
P	Chr7	11483	11951	Chr15	11788	12256
P	Chr7	11483	11951	Chr16	11165	11633
P	Chr12	13055	13523	Chr14	17039	17507
P	Chr16	11165	11633	Chr17	11601	12069
P	Chr16	11165	11633	Chr22	13684	14152
P	Chr3	9716	10184	Chr8	3192	3660
P	Chr6	15275	15743	Chr8	3192	3660
P	Chr8	3192	3660	Chr12	13055	13523
P	Chr5	14295	14761	Chr25	16746	17212
F	Chr16	11130	11594	Chr20	8954	9418
P	Chr1	899	1363	Chr20	8954	9418
P	Chr5	14373	14837	Chr20	8954	9418
P	Chr10	3094	3558	Chr20	8954	9418
P	Chr14	17078	17542	Chr20	8954	9418
P	Chr8	3231	3695	Chr20	8954	9418
P	Chr6	15315	15778	Chr19	7927	8390
P	Chr2	8107	8569	Chr6	15316	15778
P	Chr2	8142	8603	Chr25	16712	17173
P	Chr12	13095	13555	Chr19	7930	8390
F	Chr15	11758	12217	Chr20	8959	9418
P	Chr2	8110	8569	Chr12	13096	13555
F	Chr5	14312	14762	Chr23	1366	1816
P	Chr5	14312	14762	Chr18	9764	10214
F	Chr15	11829	12278	Chr25	16746	17195
F	Chr18	9765	10214	Chr25	16746	17195
P	Chr1	838	1287	Chr25	16746	17195
P	Chr5	14312	14761	Chr24	14982	15431
P	Chr14	17017	17466	Chr25	16746	17195
P	Chr17	11579	12028	Chr25	16746	17195
P	Chr22	13662	14111	Chr25	16746	17195
P	Chr23	1366	1815	Chr25	16746	17195
P	Chr8	3170	3619	Chr25	16746	17195
F	Chr6	15312	15754	Chr21	6725	7167
F	Chr12	13092	13534	Chr21	6725	7167
P	Chr10	3044	3486	Chr21	6725	7167
F	Chr3	9753	10192	Chr21	6725	7164
F	Chr7	11472	11911	Chr19	7951	8390
P	Chr19	7951	8390	Chr21	6728	7167
F	Chr2	8131	8569	Chr7	11472	11910
P	Chr2	8131	8569	Chr21	6729	7167
F	Chr6	15315	15752	Chr13	464	901
F	Chr12	13095	13532	Chr13	464	901
F	Chr13	464	901	Chr21	6728	7165
P	Chr7	11474	11911	Chr13	464	901
P	Chr10	3046	3483	Chr13	464	901
F	Chr3	9756	10192	Chr13	464	900
P	Chr2	8133	8569	Chr13	465	901
P	Chr3	9756	10192	Chr19	7954	8390
P	Chr2	8134	8569	Chr3	9757	10192
F	Chr15	11825	12256	Chr21	6725	7156
F	Chr16	11202	11633	Chr21	6725	7156
P	Chr1	860	1291	Chr21	6725	7156
P	Chr5	14334	14765	Chr21	6725	7156
P	Chr14	17039	17470	Chr21	6725	7156
P	Chr17	11601	12032	Chr21	6725	7156
P	Chr21	6725	7156	Chr22	13684	14115
P	Chr8	3192	3623	Chr21	6725	7156
P	Chr7	10177	10607	Chr16	875	1305
F	Chr3	9716	10145	Chr20	8989	9418
F	Chr6	15275	15704	Chr20	8989	9418
F	Chr12	13055	13484	Chr20	8989	9418
P	Chr7	11522	11951	Chr20	8989	9418
P	Chr17	11640	12069	Chr20	8989	9418
P	Chr20	8989	9418	Chr22	13723	14152
F	Chr1	860	1288	Chr19	7962	8390
F	Chr3	9756	10184	Chr18	9764	10192
F	Chr5	14334	14762	Chr19	7962	8390
F	Chr6	15315	15743	Chr18	9764	10192
F	Chr7	11483	11911	Chr23	1388	1816
F	Chr10	3055	3483	Chr23	1388	1816
F	Chr12	13095	13523	Chr18	9764	10192
F	Chr13	464	892	Chr15	11828	12256
F	Chr13	464	892	Chr16	11205	11633
F	Chr14	17039	17467	Chr19	7962	8390
F	Chr16	11205	11633	Chr18	9764	10192
F	Chr17	11601	12029	Chr19	7962	8390
F	Chr18	9764	10192	Chr21	6728	7156
F	Chr19	7962	8390	Chr22	13684	14112
F	Chr8	3192	3620	Chr19	7962	8390
P	Chr1	860	1288	Chr13	464	892
P	Chr3	9756	10184	Chr23	1388	1816
P	Chr5	14334	14762	Chr13	464	892
P	Chr6	15315	15743	Chr23	1388	1816
P	Chr7	11483	11911	Chr18	9764	10192
P	Chr10	3055	3483	Chr18	9764	10192
P	Chr12	13095	13523	Chr23	1388	1816
P	Chr13	464	892	Chr14	17039	17467
P	Chr13	464	892	Chr17	11601	12029
P	Chr13	464	892	Chr22	13684	14112
P	Chr15	11828	12256	Chr19	7962	8390
P	Chr16	11205	11633	Chr19	7962	8390
P	Chr16	11205	11633	Chr23	1388	1816
P	Chr21	6728	7156	Chr23	1388	1816
P	Chr8	3192	3620	Chr13	464	892
F	Chr1	860	1287	Chr2	8142	8569
F	Chr2	8142	8569	Chr5	14334	14761
F	Chr2	8142	8569	Chr14	17039	17466
F	Chr2	8142	8569	Chr17	11601	12028
F	Chr2	8142	8569	Chr22	13684	14111
F	Chr2	8142	8569	Chr23	1388	1815
F	Chr3	9757	10184	Chr24	14982	15409
F	Chr3	9757	10184	Chr25	16746	17173
F	Chr6	15316	15743	Chr24	14982	15409
F	Chr6	15316	15743	Chr25	16746	17173
F	Chr12	13096	13523	Chr24	14982	15409
F	Chr12	13096	13523	Chr25	16746	17173
F	Chr13	465	892	Chr24	14982	15409
F	Chr13	465	892	Chr25	16746	17173
F	Chr16	11206	11633	Chr24	14982	15409
F	Chr16	11206	11633	Chr25	16746	17173
F	Chr21	6729	7156	Chr24	14982	15409
F	Chr21	6729	7156	Chr25	16746	17173
F	Chr2	8142	8569	Chr8	3192	3619
P	Chr2	8142	8569	Chr15	11829	12256
P	Chr2	8142	8569	Chr16	11206	11633
P	Chr2	8142	8569	Chr18	9765	10192
P	Chr7	11483	11910	Chr24	14982	15409
P	Chr7	11483	11910	Chr25	16746	17173
P	Chr10	3055	3482	Chr24	14982	15409
P	Chr10	3055	3482	Chr25	16746	17173
P	Chr19	7962	8389	Chr24	14982	15409
P	Chr19	7962	8389	Chr25	16746	17173
P	Chr3	9765	10184	Chr8	3192	3611
P	Chr6	15324	15743	Chr8	3192	3611
F	Chr3	9705	10104	Chr11	6306	6705
F	Chr6	15264	15663	Chr11	6306	6705
F	Chr11	6306	6705	Chr12	13044	13443
P	Chr7	11563	11962	Chr11	6306	6705
P	Chr11	6306	6705	Chr22	13764	14163
F	Chr20	9026	9418	Chr21	6725	7117
F	Chr13	464	853	Chr20	9029	9418
F	Chr18	9764	10153	Chr20	9029	9418
P	Chr19	8001	8390	Chr20	9029	9418
P	Chr20	9029	9418	Chr23	1427	1816
F	Chr11	6317	6705	Chr15	11788	12176
F	Chr11	6317	6705	Chr16	11165	11553
F	Chr11	6317	6705	Chr20	8989	9377
F	Chr20	9030	9418	Chr24	14982	15370
F	Chr20	9030	9418	Chr25	16746	17134
P	Chr1	940	1328	Chr11	6317	6705
P	Chr2	8181	8569	Chr20	9030	9418
P	Chr5	14414	14802	Chr11	6317	6705
P	Chr10	3135	3523	Chr11	6317	6705
P	Chr11	6317	6705	Chr14	17119	17507
P	Chr8	3272	3660	Chr11	6317	6705
F	Chr25	16912	17292	Chr26	7238	7618
P	Chr13	10595	10955	Chr23	2250	2610
F	Chr11	6354	6705	Chr21	6725	7076
F	Chr11	6357	6705	Chr13	464	812
F	Chr11	6357	6705	Chr18	9764	10112
P	Chr11	6357	6705	Chr19	8042	8390
P	Chr11	6357	6705	Chr23	1468	1816
F	Chr11	6358	6705	Chr24	14982	15329
F	Chr11	6358	6705	Chr25	16746	17093
P	Chr2	8222	8569	Chr11	6358	6705
F	Chr9	13574	13910	Chr21	6883	7219
P	Chr7	11440	11756	Chr9	13574	13890
P	Chr5	14295	14595	Chr26	7238	7538
F	Chr6	15470	15754	Chr9	13574	13858
F	Chr9	13574	13858	Chr12	13250	13534
P	Chr2	8131	8415	Chr9	13574	13858
P	Chr9	13574	13858	Chr10	3044	3328
P	Chr9	13574	13858	Chr19	7951	8235
F	Chr15	11995	12278	Chr26	7238	7521
F	Chr18	9931	10214	Chr26	7238	7521
F	Chr24	15148	15431	Chr26	7238	7521
P	Chr1	838	1121	Chr26	7238	7521
P	Chr8	3170	3453	Chr26	7238	7521
P	Chr14	17017	17300	Chr26	7238	7521
P	Chr17	11579	11862	Chr26	7238	7521
P	Chr22	13662	13945	Chr26	7238	7521
P	Chr23	1366	1649	Chr26	7238	7521
F	Chr9	13574	13856	Chr13	619	901
F	Chr3	9911	10192	Chr9	13574	13855
F	Chr9	13574	13847	Chr15	11983	12256
F	Chr9	13574	13847	Chr16	11360	11633
F	Chr9	13574	13847	Chr18	9919	10192
F	Chr9	13574	13847	Chr24	15136	15409
F	Chr9	13574	13847	Chr25	16900	17173
P	Chr1	860	1133	Chr9	13574	13847
P	Chr5	14334	14607	Chr9	13574	13847
P	Chr8	3192	3465	Chr9	13574	13847
P	Chr9	13574	13847	Chr14	17039	17312
P	Chr9	13574	13847	Chr17	11601	11874
P	Chr9	13574	13847	Chr22	13684	13957
P	Chr9	13574	13847	Chr23	1388	1661
F	Chr3	9923	10184	Chr26	7238	7499
F	Chr6	15482	15743	Chr26	7238	7499
F	Chr9	13586	13847	Chr26	7238	7499
F	Chr12	13262	13523	Chr26	7238	7499
F	Chr13	631	892	Chr26	7238	7499
F	Chr16	11372	11633	Chr26	7238	7499
F	Chr21	6895	7156	Chr26	7238	7499
P	Chr2	8142	8403	Chr26	7238	7499
P	Chr7	11483	11744	Chr26	7238	7499
P	Chr10	3055	3316	Chr26	7238	7499
P	Chr19	7962	8223	Chr26	7238	7499
F	Chr6	7268	7505	Chr14	14182	14419
P	Chr10	2900	3136	Chr11	6703	6939
F	Chr9	13574	13808	Chr20	9184	9418
F	Chr20	9196	9418	Chr26	7238	7460
F	Chr9	13360	13574	Chr25	16685	16899
F	Chr3	9876	10070	Chr4	1648	1842
F	Chr4	1648	1842	Chr6	15435	15629
F	Chr4	1648	1842	Chr11	6477	6671
F	Chr4	1648	1842	Chr12	13215	13409
F	Chr4	1648	1842	Chr13	584	778
F	Chr4	1648	1842	Chr15	11948	12142
F	Chr4	1648	1842	Chr16	11325	11519
F	Chr4	1648	1842	Chr18	9884	10078
F	Chr4	1648	1842	Chr20	9149	9343
F	Chr4	1648	1842	Chr21	6848	7042
F	Chr4	1648	1842	Chr24	15101	15295
F	Chr4	1648	1842	Chr25	16865	17059
P	Chr1	974	1168	Chr4	1648	1842
P	Chr2	8256	8450	Chr4	1648	1842
P	Chr4	1648	1842	Chr5	14448	14642
P	Chr4	1648	1842	Chr7	11597	11791
P	Chr4	1648	1842	Chr8	3306	3500
P	Chr4	1648	1842	Chr10	3169	3363
P	Chr4	1648	1842	Chr14	17153	17347
P	Chr4	1648	1842	Chr17	11715	11909
P	Chr4	1648	1842	Chr19	8076	8270
P	Chr4	1648	1842	Chr22	13798	13992
P	Chr4	1648	1842	Chr23	1502	1696
F	Chr9	13574	13767	Chr11	6512	6705
F	Chr24	14958	15150	Chr26	7049	7241
F	Chr25	16722	16914	Chr26	7049	7241
P	Chr2	8401	8593	Chr26	7049	7241
P	Chr11	5912	6100	Chr17	12287	12475
F	Chr9	13387	13574	Chr24	14948	15135
P	Chr2	8416	8603	Chr9	13387	13574
F	Chr11	6524	6705	Chr26	7238	7419
F	Chr9	13397	13574	Chr26	7049	7226
F	Chr4	1476	1649	Chr15	11775	11948
F	Chr4	1476	1649	Chr16	11152	11325
F	Chr4	1476	1649	Chr20	8976	9149
P	Chr1	1168	1341	Chr4	1476	1649
P	Chr4	1476	1649	Chr5	14642	14815
P	Chr4	1476	1649	Chr10	3363	3536
P	Chr4	1476	1649	Chr14	17347	17520
P	Chr4	1476	1649	Chr8	3500	3673
P	Chr2	8052	8223	Chr11	6703	6874
F	Chr8	168	338	Chr9	12939	13109
F	Chr3	9757	9925	Chr26	7073	7241
F	Chr6	15316	15484	Chr26	7073	7241
F	Chr11	6358	6526	Chr26	7073	7241
F	Chr12	13096	13264	Chr26	7073	7241
F	Chr13	465	633	Chr26	7073	7241
F	Chr15	11829	11997	Chr26	7073	7241
F	Chr16	11206	11374	Chr26	7073	7241
F	Chr18	9765	9933	Chr26	7073	7241
F	Chr20	9030	9198	Chr26	7073	7241
F	Chr21	6729	6897	Chr26	7073	7241
F	Chr12	6425	6593	Chr12	6451	6619
P	Chr1	1119	1287	Chr26	7073	7241
P	Chr5	14593	14761	Chr26	7073	7241
P	Chr7	11742	11910	Chr26	7073	7241
P	Chr10	3314	3482	Chr26	7073	7241
P	Chr14	17298	17466	Chr26	7073	7241
P	Chr17	11860	12028	Chr26	7073	7241
P	Chr19	8221	8389	Chr26	7073	7241
P	Chr22	13943	14111	Chr26	7073	7241
P	Chr23	1647	1815	Chr26	7073	7241
P	Chr8	3451	3619	Chr26	7073	7241
P	Chr2	12146	12309	Chr22	8405	8568
F	Chr3	9716	9876	Chr4	1489	1649
F	Chr4	1489	1649	Chr6	15275	15435
F	Chr4	1489	1649	Chr11	6317	6477
F	Chr4	1489	1649	Chr12	13055	13215
P	Chr4	1489	1649	Chr7	11791	11951
P	Chr4	1489	1649	Chr17	11909	12069
P	Chr4	1489	1649	Chr22	13992	14152
F	Chr4	1683	1842	Chr9	13574	13733
F	Chr12	6413	6571	Chr12	6439	6597
F	Chr25	3729	3887	Chr25	4637	4795
F	Chr3	9757	9910	Chr9	13421	13574
F	Chr6	15316	15469	Chr9	13421	13574
F	Chr9	13421	13574	Chr11	6358	6511
F	Chr9	13421	13574	Chr12	13096	13249
F	Chr9	13421	13574	Chr13	465	618
F	Chr9	13421	13574	Chr15	11829	11982
F	Chr9	13421	13574	Chr16	11206	11359
F	Chr9	13421	13574	Chr18	9765	9918
F	Chr9	13421	13574	Chr20	9030	9183
F	Chr9	13421	13574	Chr21	6729	6882
P	Chr1	1134	1287	Chr9	13421	13574
P	Chr5	14608	14761	Chr9	13421	13574
P	Chr7	11757	11910	Chr9	13421	13574
P	Chr9	13421	13574	Chr10	3329	3482
P	Chr9	13421	13574	Chr14	17313	17466
P	Chr9	13421	13574	Chr17	11875	12028
P	Chr9	13421	13574	Chr19	8236	8389
P	Chr9	13421	13574	Chr22	13958	14111
P	Chr9	13421	13574	Chr23	1662	1815
P	Chr8	3466	3619	Chr9	13421	13574
F	Chr16	10841	10991	Chr20	8665	8815
F	Chr4	1695	1842	Chr26	7238	7385
F	Chr10	467	612	Chr10	20089	20234
F	Chr16	10991	11134	Chr20	8814	8957
P	Chr14	17538	17681	Chr20	8814	8957
F	Chr12	6425	6567	Chr12	6477	6619
P	Chr5	4974	5114	Chr25	4804	4944
F	Chr2	8604	8742	Chr24	9266	9404
F	Chr25	230	367	Chr26	1213	1350
P	Chr11	6703	6840	Chr19	7906	8043
F	Chr12	6413	6545	Chr12	6465	6597
P	Chr24	9266	9394	Chr24	14819	14947
F	Chr24	14821	14948	Chr25	16547	16674
P	Chr2	8603	8730	Chr25	16547	16674
F	Chr5	14754	14880	Chr8	3612	3738
F	Chr24	12567	12693	Chr24	12591	12717
P	Chr24	9266	9392	Chr25	16547	16673
F	Chr1	8513	8638	Chr3	2333	2458
P	Chr10	10017	10142	Chr12	4811	4936
F	Chr2	3383	3506	Chr14	10308	10431
F	Chr4	1526	1649	Chr21	6725	6848
F	Chr8	14530	14653	Chr12	17996	18119
F	Chr12	4824	4947	Chr13	4719	4842
P	Chr8	13002	13124	Chr16	10590	10712
F	Chr13	10503	10624	Chr21	539	660
F	Chr4	1529	1649	Chr13	464	584
F	Chr4	1529	1649	Chr18	9764	9884
P	Chr4	1529	1649	Chr19	8270	8390
P	Chr4	1529	1649	Chr23	1696	1816
F	Chr4	1530	1649	Chr9	13421	13540
F	Chr4	1530	1649	Chr24	14982	15101
F	Chr4	1530	1649	Chr25	16746	16865
F	Chr4	1530	1649	Chr26	7073	7192
P	Chr2	8450	8569	Chr4	1530	1649
P	Chr13	4745	4863	Chr13	7970	8088
P	Chr13	8342	8459	Chr14	15385	15502
F	Chr6	15662	15778	Chr11	6703	6819
F	Chr12	6425	6541	Chr12	6503	6619
P	Chr7	7224	7340	Chr9	964	1080
F	Chr10	9969	10083	Chr24	14771	14885
P	Chr3	11771	11885	Chr7	4442	4556
F	Chr11	6703	6816	Chr12	13442	13555
F	Chr8	2163	2275	Chr12	8357	8469
F	Chr10	4234	4346	Chr17	8811	8923
F	Chr12	6432	6544	Chr25	16469	16581
F	Chr12	6458	6570	Chr25	16469	16581
F	Chr12	6484	6596	Chr25	16469	16581
F	Chr19	2170	2282	Chr24	9310	9422
P	Chr18	13241	13353	Chr24	12569	12681
P	Chr18	13241	13353	Chr24	12593	12705
P	Chr10	10017	10129	Chr13	4719	4831
P	Chr4	1538	1649	Chr8	3500	3611
F	Chr12	6510	6619	Chr25	16469	16578
F	Chr24	14840	14948	Chr25	16566	16674
F	Chr2	7981	8088	Chr8	3003	3110
F	Chr8	2059	2166	Chr12	8252	8359
F	Chr1	8513	8620	Chr10	9943	10050
F	Chr12	6413	6519	Chr12	6491	6597
P	Chr10	9821	9927	Chr25	4688	4794
F	Chr12	4842	4947	Chr13	4737	4842
F	Chr12	6413	6518	Chr25	16476	16581
F	Chr25	7681	7785	Chr25	7799	7903
F	Chr3	11711	11815	Chr25	4912	5016
P	Chr1	1286	1390	Chr21	6625	6729
F	Chr1	8500	8603	Chr24	14783	14886
F	Chr24	12567	12669	Chr24	12615	12717
F	Chr25	66	168	Chr26	7722	7824
F	Chr1	8500	8602	Chr10	9981	10083
F	Chr3	2325	2427	Chr10	9935	10037
P	Chr10	3554	3655	Chr20	8856	8957
P	Chr10	9803	9904	Chr24	9347	9448
F	Chr2	17315	17415	Chr6	10623	10723
P	Chr18	13253	13353	Chr24	12617	12717
F	Chr1	1280	1379	Chr8	3612	3711
F	Chr1	4294	4393	Chr13	10576	10675
F	Chr8	3612	3711	Chr10	3475	3574
F	Chr8	3612	3711	Chr14	17459	17558
F	Chr10	194	293	Chr10	19820	19919
F	Chr19	2183	2282	Chr24	9323	9422
P	Chr8	3612	3711	Chr16	11114	11213
P	Chr8	14545	14644	Chr13	8153	8252
P	Chr12	18011	18110	Chr13	8153	8252
F	Chr16	10737	10835	Chr20	8559	8657
F	Chr10	9943	10041	Chr24	14796	14894
F	Chr12	4866	4964	Chr19	2184	2282
P	Chr6	282	380	Chr8	14538	14636
P	Chr6	282	380	Chr12	18004	18102
P	Chr12	4850	4947	Chr13	7991	8088
F	Chr10	9968	10064	Chr18	8779	8875
P	Chr2	19790	19886	Chr18	1176	1272
P	Chr14	1951	2047	Chr18	16761	16857
P	Chr23	2550	2646	Chr24	9358	9454
F	Chr1	11335	11430	Chr23	9611	9706
F	Chr10	46	140	Chr10	19676	19770
F	Chr1	8544	8638	Chr3	2364	2458
F	Chr13	4769	4863	Chr21	513	607
P	Chr13	7970	8064	Chr21	513	607
F	Chr12	6425	6518	Chr25	16488	16581
F	Chr14	10117	10210	Chr23	10830	10923
F	Chr16	11114	11207	Chr21	6636	6729
F	Chr5	5023	5116	Chr23	9485	9578
P	Chr5	14760	14853	Chr21	6636	6729
P	Chr8	3618	3711	Chr21	6636	6729
P	Chr10	3481	3574	Chr21	6636	6729
P	Chr14	17465	17558	Chr21	6636	6729
F	Chr9	13766	13858	Chr11	6703	6795
F	Chr11	6703	6795	Chr21	7075	7167
F	Chr14	16887	16979	Chr24	14870	14962
F	Chr23	1236	1328	Chr24	14870	14962
F	Chr22	9780	9872	Chr22	9806	9898
F	Chr23	2556	2648	Chr23	9429	9521
P	Chr3	11767	11859	Chr23	2555	2647
P	Chr7	11472	11564	Chr11	6703	6795
P	Chr2	8589	8681	Chr14	16887	16979
P	Chr2	8589	8681	Chr23	1236	1328
P	Chr10	9835	9927	Chr25	3780	3872
F	Chr3	11768	11859	Chr24	9358	9449
F	Chr6	282	373	Chr13	8161	8252
F	Chr2	17331	17422	Chr6	10639	10730
P	Chr14	7304	7395	Chr14	16831	16922
P	Chr12	18029	18120	Chr13	8143	8234
P	Chr3	11767	11858	Chr23	9429	9520
P	Chr13	8052	8143	Chr25	4729	4820
F	Chr11	6703	6793	Chr13	811	901
F	Chr12	4874	4964	Chr19	2192	2282
F	Chr10	9803	9893	Chr23	2556	2646
F	Chr13	10482	10572	Chr25	7757	7847
F	Chr1	4156	4246	Chr12	4861	4951
F	Chr3	2333	2423	Chr24	14796	14886
F	Chr12	6425	6515	Chr12	6529	6619
P	Chr18	13241	13331	Chr24	12567	12657
P	Chr3	11768	11858	Chr10	9803	9893
P	Chr6	290	380	Chr8	14538	14628
P	Chr6	290	380	Chr12	18004	18094
P	Chr6	265	355	Chr8	14563	14653
P	Chr6	265	355	Chr12	18029	18119
P	Chr23	9429	9519	Chr24	9358	9448
F	Chr3	10103	10192	Chr11	6703	6792
F	Chr25	278	367	Chr26	1261	1350
F	Chr10	9943	10032	Chr10	9994	10083
F	Chr18	8786	8875	Chr24	14777	14866
F	Chr3	2333	2422	Chr10	9994	10083
F	Chr18	20154	20243	Chr23	9586	9675
P	Chr2	17257	17346	Chr25	16393	16482
F	Chr18	13241	13329	Chr18	13265	13353
F	Chr7	4468	4556	Chr23	2555	2643
P	Chr7	4468	4556	Chr24	9361	9449
F	Chr3	10074	10161	Chr4	1846	1933
F	Chr4	1846	1933	Chr6	15633	15720
F	Chr4	1846	1933	Chr9	13737	13824
F	Chr4	1846	1933	Chr12	13413	13500
F	Chr4	1846	1933	Chr13	782	869
F	Chr4	1846	1933	Chr15	12146	12233
F	Chr4	1846	1933	Chr16	11523	11610
F	Chr4	1846	1933	Chr18	10082	10169
F	Chr4	1846	1933	Chr21	7046	7133
F	Chr4	1846	1933	Chr24	15299	15386
F	Chr4	1846	1933	Chr25	17063	17150
F	Chr4	1846	1933	Chr26	7389	7476
F	Chr12	4878	4965	Chr24	9336	9423
F	Chr13	4755	4842	Chr24	9318	9405
P	Chr1	883	970	Chr4	1846	1933
P	Chr2	8165	8252	Chr4	1846	1933
P	Chr4	1846	1933	Chr5	14357	14444
P	Chr4	1846	1933	Chr7	11506	11593
P	Chr4	1846	1933	Chr8	3215	3302
P	Chr4	1846	1933	Chr10	3078	3165
P	Chr4	1846	1933	Chr14	17062	17149
P	Chr4	1846	1933	Chr17	11624	11711
P	Chr4	1846	1933	Chr19	7985	8072
P	Chr4	1846	1933	Chr22	13707	13794
P	Chr4	1846	1933	Chr23	1411	1498
P	Chr13	10463	10550	Chr23	2599	2686
P	Chr23	9485	9572	Chr25	4808	4895
P	Chr13	7991	8078	Chr24	9318	9405
F	Chr19	2196	2282	Chr24	9336	9422
F	Chr25	16469	16555	Chr25	16495	16581
F	Chr10	10017	10103	Chr13	8002	8088
F	Chr2	8656	8742	Chr12	4860	4946
F	Chr19	2179	2265	Chr21	500	586
P	Chr13	4695	4781	Chr21	4720	4806
P	Chr1	4289	4375	Chr5	5042	5128
F	Chr9	3149	3234	Chr24	20161	20246
F	Chr5	5049	5134	Chr18	20109	20194
F	Chr1	4156	4241	Chr13	4756	4841
P	Chr1	8536	8621	Chr21	490	575
P	Chr2	8841	8926	Chr18	20084	20169
P	Chr3	2356	2441	Chr21	490	575
P	Chr3	11759	11844	Chr7	4483	4568
P	Chr8	14638	14723	Chr21	4756	4841
P	Chr1	4156	4241	Chr13	7992	8077
F	Chr3	3913	3997	Chr3	3919	4003
F	Chr18	8768	8852	Chr25	16536	16620
P	Chr10	9966	10050	Chr21	491	575
F	Chr1	8500	8583	Chr18	8792	8875
F	Chr2	8769	8852	Chr2	17300	17383
F	Chr3	14848	14931	Chr14	7228	7311
F	Chr6	290	373	Chr13	8169	8252
F	Chr24	9347	9430	Chr25	4711	4794
F	Chr2	17339	17422	Chr6	10647	10730
P	Chr8	3612	3695	Chr20	8954	9037
F	Chr7	11379	11461	Chr26	6864	6946
F	Chr14	7237	7319	Chr25	4847	4929
F	Chr19	7811	7893	Chr22	13534	13616
F	Chr3	2358	2440	Chr18	8779	8861
P	Chr5	4989	5071	Chr14	7237	7319
P	Chr16	22	104	Chr26	6864	6946
P	Chr15	14806	14888	Chr19	5282	5364
F	Chr1	8557	8638	Chr3	2377	2458
F	Chr11	6703	6784	Chr15	12175	12256
F	Chr11	6703	6784	Chr16	11552	11633
F	Chr11	6703	6784	Chr18	10111	10192
F	Chr11	6703	6784	Chr24	15328	15409
F	Chr11	6703	6784	Chr25	17092	17173
F	Chr11	6703	6784	Chr26	7418	7499
F	Chr13	4761	4842	Chr19	2184	2265
F	Chr2	8846	8927	Chr3	11804	11885
P	Chr1	860	941	Chr11	6703	6784
P	Chr5	14334	14415	Chr11	6703	6784
P	Chr7	7396	7477	Chr8	14519	14600
P	Chr8	3192	3273	Chr11	6703	6784
P	Chr8	14563	14644	Chr13	8153	8234
P	Chr11	6703	6784	Chr14	17039	17120
P	Chr11	6703	6784	Chr17	11601	11682
P	Chr11	6703	6784	Chr22	13684	13765
P	Chr11	6703	6784	Chr23	1388	1469
P	Chr13	7991	8072	Chr19	2184	2265
F	Chr14	16899	16979	Chr24	14882	14962
F	Chr23	1248	1328	Chr24	14882	14962
P	Chr1	4313	4393	Chr23	2530	2610
P	Chr7	7281	7360	Chr25	4738	4817
F	Chr3	3913	3991	Chr3	3925	4003
F	Chr22	9794	9872	Chr22	9820	9898
F	Chr24	12567	12645	Chr24	12639	12717
F	Chr1	910	988	Chr1	1023	1101
F	Chr1	910	988	Chr2	8305	8383
F	Chr1	910	988	Chr5	14497	14575
F	Chr1	910	988	Chr7	11646	11724
F	Chr1	910	988	Chr8	3355	3433
F	Chr1	910	988	Chr10	3218	3296
F	Chr1	910	988	Chr14	17202	17280
F	Chr1	910	988	Chr17	11764	11842
F	Chr1	910	988	Chr19	8125	8203
F	Chr1	910	988	Chr22	13847	13925
F	Chr1	910	988	Chr23	1551	1629
F	Chr1	1023	1101	Chr2	8192	8270
F	Chr1	1023	1101	Chr5	14384	14462
F	Chr1	1023	1101	Chr7	11533	11611
F	Chr1	1023	1101	Chr8	3242	3320
F	Chr1	1023	1101	Chr10	3105	3183
F	Chr1	1023	1101	Chr14	17089	17167
F	Chr1	1023	1101	Chr17	11651	11729
F	Chr1	1023	1101	Chr19	8012	8090
F	Chr1	1023	1101	Chr22	13734	13812
F	Chr1	1023	1101	Chr23	1438	1516
F	Chr2	8192	8270	Chr2	8305	8383
F	Chr2	8192	8270	Chr5	14497	14575
F	Chr2	8192	8270	Chr7	11646	11724
F	Chr2	8192	8270	Chr8	3355	3433
F	Chr2	8192	8270	Chr10	3218	3296
F	Chr2	8192	8270	Chr14	17202	17280
F	Chr2	8192	8270	Chr17	11764	11842
F	Chr2	8192	8270	Chr19	8125	8203
F	Chr2	8192	8270	Chr22	13847	13925
F	Chr2	8192	8270	Chr23	1551	1629
F	Chr2	8305	8383	Chr5	14384	14462
F	Chr2	8305	8383	Chr7	11533	11611
F	Chr2	8305	8383	Chr8	3242	3320
F	Chr2	8305	8383	Chr10	3105	3183
F	Chr2	8305	8383	Chr14	17089	17167
F	Chr2	8305	8383	Chr17	11651	11729
F	Chr2	8305	8383	Chr19	8012	8090
F	Chr2	8305	8383	Chr22	13734	13812
F	Chr2	8305	8383	Chr23	1438	1516
F	Chr3	9943	10021	Chr3	10056	10134
F	Chr3	9943	10021	Chr6	15615	15693
F	Chr3	9943	10021	Chr9	13719	13797
F	Chr3	9943	10021	Chr12	13395	13473
F	Chr3	9943	10021	Chr13	764	842
F	Chr3	9943	10021	Chr15	12128	12206
F	Chr3	9943	10021	Chr16	11505	11583
F	Chr3	9943	10021	Chr18	10064	10142
F	Chr3	9943	10021	Chr20	9329	9407
F	Chr3	9943	10021	Chr21	7028	7106
F	Chr3	9943	10021	Chr24	15281	15359
F	Chr3	9943	10021	Chr25	17045	17123
F	Chr3	9943	10021	Chr26	7371	7449
F	Chr3	10056	10134	Chr4	1715	1793
F	Chr3	10056	10134	Chr6	15502	15580
F	Chr3	10056	10134	Chr9	13606	13684
F	Chr3	10056	10134	Chr11	6544	6622
F	Chr3	10056	10134	Chr12	13282	13360
F	Chr3	10056	10134	Chr13	651	729
F	Chr3	10056	10134	Chr15	12015	12093
F	Chr3	10056	10134	Chr16	11392	11470
F	Chr3	10056	10134	Chr18	9951	10029
F	Chr3	10056	10134	Chr20	9216	9294
F	Chr3	10056	10134	Chr21	6915	6993
F	Chr3	10056	10134	Chr24	15168	15246
F	Chr3	10056	10134	Chr25	16932	17010
F	Chr3	10056	10134	Chr26	7258	7336
F	Chr3	11784	11862	Chr8	14729	14807
F	Chr4	1715	1793	Chr6	15615	15693
F	Chr4	1715	1793	Chr9	13719	13797
F	Chr4	1715	1793	Chr12	13395	13473
F	Chr4	1715	1793	Chr13	764	842
F	Chr4	1715	1793	Chr15	12128	12206
F	Chr4	1715	1793	Chr16	11505	11583
F	Chr4	1715	1793	Chr18	10064	10142
F	Chr4	1715	1793	Chr20	9329	9407
F	Chr4	1715	1793	Chr21	7028	7106
F	Chr4	1715	1793	Chr24	15281	15359
F	Chr4	1715	1793	Chr25	17045	17123
F	Chr4	1715	1793	Chr26	7371	7449
F	Chr5	14384	14462	Chr5	14497	14575
F	Chr5	14384	14462	Chr7	11646	11724
F	Chr5	14384	14462	Chr8	3355	3433
F	Chr5	14384	14462	Chr10	3218	3296
F	Chr5	14384	14462	Chr14	17202	17280
F	Chr5	14384	14462	Chr17	11764	11842
F	Chr5	14384	14462	Chr19	8125	8203
F	Chr5	14384	14462	Chr22	13847	13925
F	Chr5	14384	14462	Chr23	1551	1629
F	Chr5	14497	14575	Chr7	11533	11611
F	Chr5	14497	14575	Chr8	3242	3320
F	Chr5	14497	14575	Chr10	3105	3183
F	Chr5	14497	14575	Chr14	17089	17167
F	Chr5	14497	14575	Chr17	11651	11729
F	Chr5	14497	14575	Chr19	8012	8090
F	Chr5	14497	14575	Chr22	13734	13812
F	Chr5	14497	14575	Chr23	1438	1516
F	Chr6	15502	15580	Chr6	15615	15693
F	Chr6	15502	15580	Chr9	13719	13797
F	Chr6	15502	15580	Chr12	13395	13473
F	Chr6	15502	15580	Chr13	764	842
F	Chr6	15502	15580	Chr15	12128	12206
F	Chr6	15502	15580	Chr16	11505	11583
F	Chr6	15502	15580	Chr18	10064	10142
F	Chr6	15502	15580	Chr20	9329	9407
F	Chr6	15502	15580	Chr21	7028	7106
F	Chr6	15502	15580	Chr24	15281	15359
F	Chr6	15502	15580	Chr25	17045	17123
F	Chr6	15502	15580	Chr26	7371	7449
F	Chr6	15615	15693	Chr9	13606	13684
F	Chr6	15615	15693	Chr11	6544	6622
F	Chr6	15615	15693	Chr12	13282	13360
F	Chr6	15615	15693	Chr13	651	729
F	Chr6	15615	15693	Chr15	12015	12093
F	Chr6	15615	15693	Chr16	11392	11470
F	Chr6	15615	15693	Chr18	9951	10029
F	Chr6	15615	15693	Chr20	9216	9294
F	Chr6	15615	15693	Chr21	6915	6993
F	Chr6	15615	15693	Chr24	15168	15246
F	Chr6	15615	15693	Chr25	16932	17010
F	Chr6	15615	15693	Chr26	7258	7336
F	Chr7	11533	11611	Chr7	11646	11724
F	Chr7	11533	11611	Chr8	3355	3433
F	Chr7	11533	11611	Chr10	3218	3296
F	Chr7	11533	11611	Chr14	17202	17280
F	Chr7	11533	11611	Chr17	11764	11842
F	Chr7	11533	11611	Chr19	8125	8203
F	Chr7	11533	11611	Chr22	13847	13925
F	Chr7	11533	11611	Chr23	1551	1629
F	Chr7	11646	11724	Chr8	3242	3320
F	Chr7	11646	11724	Chr10	3105	3183
F	Chr7	11646	11724	Chr14	17089	17167
F	Chr7	11646	11724	Chr17	11651	11729
F	Chr7	11646	11724	Chr19	8012	8090
F	Chr7	11646	11724	Chr22	13734	13812
F	Chr7	11646	11724	Chr23	1438	1516
F	Chr8	3242	3320	Chr8	3355	3433
F	Chr8	3242	3320	Chr10	3218	3296
F	Chr8	3242	3320	Chr14	17202	17280
F	Chr8	3242	3320	Chr17	11764	11842
F	Chr8	3242	3320	Chr19	8125	8203
F	Chr8	3242	3320	Chr22	13847	13925
F	Chr8	3242	3320	Chr23	1551	1629
F	Chr8	3355	3433	Chr10	3105	3183
F	Chr8	3355	3433	Chr14	17089	17167
F	Chr8	3355	3433	Chr17	11651	11729
F	Chr8	3355	3433	Chr19	8012	8090
F	Chr8	3355	3433	Chr22	13734	13812
F	Chr8	3355	3433	Chr23	1438	1516
F	Chr9	13606	13684	Chr9	13719	13797
F	Chr9	13606	13684	Chr12	13395	13473
F	Chr9	13606	13684	Chr13	764	842
F	Chr9	13606	13684	Chr15	12128	12206
F	Chr9	13606	13684	Chr16	11505	11583
F	Chr9	13606	13684	Chr18	10064	10142
F	Chr9	13606	13684	Chr20	9329	9407
F	Chr9	13606	13684	Chr21	7028	7106
F	Chr9	13606	13684	Chr24	15281	15359
F	Chr9	13606	13684	Chr25	17045	17123
F	Chr9	13606	13684	Chr26	7371	7449
F	Chr9	13719	13797	Chr11	6544	6622
F	Chr9	13719	13797	Chr12	13282	13360
F	Chr9	13719	13797	Chr13	651	729
F	Chr9	13719	13797	Chr15	12015	12093
F	Chr9	13719	13797	Chr16	11392	11470
P	Chr8	3612	3690	Chr15	11758	11836
P	Chr11	4614	4692	Chr19	5093	5171
P	Chr1	910	988	Chr3	9943	10021
P	Chr1	910	988	Chr4	1715	1793
P	Chr1	910	988	Chr6	15502	15580
P	Chr1	910	988	Chr9	13606	13684
P	Chr1	910	988	Chr11	6544	6622
P	Chr1	910	988	Chr12	13282	13360
P	Chr1	910	988	Chr13	651	729
P	Chr1	910	988	Chr15	12015	12093
P	Chr1	910	988	Chr16	11392	11470
P	Chr1	910	988	Chr18	9951	10029
P	Chr1	910	988	Chr20	9216	9294
P	Chr1	910	988	Chr21	6915	6993
P	Chr1	910	988	Chr24	15168	15246
P	Chr1	910	988	Chr25	16932	17010
P	Chr1	910	988	Chr26	7258	7336
P	Chr1	1023	1101	Chr3	10056	10134
P	Chr1	1023	1101	Chr6	15615	15693
P	Chr1	1023	1101	Chr9	13719	13797
P	Chr1	1023	1101	Chr12	13395	13473
P	Chr1	1023	1101	Chr13	764	842
P	Chr1	1023	1101	Chr15	12128	12206
P	Chr1	1023	1101	Chr16	11505	11583
P	Chr1	1023	1101	Chr18	10064	10142
P	Chr1	1023	1101	Chr20	9329	9407
P	Chr1	1023	1101	Chr21	7028	7106
P	Chr1	1023	1101	Chr24	15281	15359
P	Chr1	1023	1101	Chr25	17045	17123
P	Chr1	1023	1101	Chr26	7371	7449
P	Chr2	8192	8270	Chr3	9943	10021
P	Chr2	8192	8270	Chr4	1715	1793
P	Chr2	8192	8270	Chr6	15502	15580
P	Chr2	8192	8270	Chr9	13606	13684
P	Chr2	8192	8270	Chr11	6544	6622
P	Chr2	8192	8270	Chr12	13282	13360
P	Chr2	8192	8270	Chr13	651	729
P	Chr2	8192	8270	Chr15	12015	12093
P	Chr2	8192	8270	Chr16	11392	11470
P	Chr2	8192	8270	Chr18	9951	10029
P	Chr2	8192	8270	Chr20	9216	9294
P	Chr2	8192	8270	Chr21	6915	6993
P	Chr2	8192	8270	Chr24	15168	15246
P	Chr2	8192	8270	Chr25	16932	17010
P	Chr2	8192	8270	Chr26	7258	7336
P	Chr2	8305	8383	Chr3	10056	10134
P	Chr2	8305	8383	Chr6	15615	15693
P	Chr2	8305	8383	Chr9	13719	13797
P	Chr2	8305	8383	Chr12	13395	13473
P	Chr2	8305	8383	Chr13	764	842
P	Chr2	8305	8383	Chr15	12128	12206
P	Chr2	8305	8383	Chr16	11505	11583
P	Chr2	8305	8383	Chr18	10064	10142
P	Chr2	8305	8383	Chr20	9329	9407
P	Chr2	8305	8383	Chr21	7028	7106
P	Chr2	8305	8383	Chr24	15281	15359
P	Chr2	8305	8383	Chr25	17045	17123
P	Chr2	8305	8383	Chr26	7371	7449
P	Chr3	9943	10021	Chr5	14384	14462
P	Chr3	9943	10021	Chr7	11533	11611
P	Chr3	9943	10021	Chr8	3242	3320
P	Chr3	9943	10021	Chr10	3105	3183
P	Chr3	9943	10021	Chr14	17089	17167
P	Chr3	9943	10021	Chr17	11651	11729
P	Chr3	9943	10021	Chr19	8012	8090
P	Chr3	9943	10021	Chr22	13734	13812
P	Chr3	9943	10021	Chr23	1438	1516
P	Chr3	10056	10134	Chr5	14497	14575
P	Chr3	10056	10134	Chr7	11646	11724
P	Chr3	10056	10134	Chr8	3355	3433
P	Chr3	10056	10134	Chr10	3218	3296
P	Chr3	10056	10134	Chr14	17202	17280
P	Chr3	10056	10134	Chr17	11764	11842
P	Chr3	10056	10134	Chr19	8125	8203
P	Chr3	10056	10134	Chr22	13847	13925
P	Chr3	10056	10134	Chr23	1551	1629
P	Chr4	1715	1793	Chr5	14384	14462
P	Chr4	1715	1793	Chr7	11533	11611
P	Chr4	1715	1793	Chr8	3242	3320
P	Chr4	1715	1793	Chr10	3105	3183
P	Chr4	1715	1793	Chr14	17089	17167
P	Chr4	1715	1793	Chr17	11651	11729
P	Chr4	1715	1793	Chr19	8012	8090
P	Chr4	1715	1793	Chr22	13734	13812
P	Chr4	1715	1793	Chr23	1438	1516
P	Chr5	14384	14462	Chr6	15502	15580
P	Chr5	14384	14462	Chr9	13606	13684
P	Chr5	14384	14462	Chr11	6544	6622
P	Chr5	14384	14462	Chr12	13282	13360
P	Chr5	14384	14462	Chr13	651	729
P	Chr5	14384	14462	Chr15	12015	12093
P	Chr5	14384	14462	Chr16	11392	11470
P	Chr5	14384	14462	Chr18	9951	10029
P	Chr5	14384	14462	Chr20	9216	9294
P	Chr5	14384	14462	Chr21	6915	6993
P	Chr5	14384	14462	Chr24	15168	15246
P	Chr5	14384	14462	Chr25	16932	17010
P	Chr5	14384	14462	Chr26	7258	7336
P	Chr5	14497	14575	Chr6	15615	15693
P	Chr5	14497	14575	Chr9	13719	13797
P	Chr5	14497	14575	Chr12	13395	13473
P	Chr5	14497	14575	Chr13	764	842
P	Chr5	14497	14575	Chr15	12128	12206
P	Chr5	14497	14575	Chr16	11505	11583
P	Chr5	14497	14575	Chr18	10064	10142
P	Chr5	14497	14575	Chr20	9329	9407
P	Chr5	14497	14575	Chr21	7028	7106
P	Chr5	14497	14575	Chr24	15281	15359
P	Chr5	14497	14575	Chr25	17045	17123
P	Chr5	14497	14575	Chr26	7371	7449
P	Chr6	15502	15580	Chr7	11533	11611
P	Chr6	15502	15580	Chr8	3242	3320
P	Chr6	15502	15580	Chr10	3105	3183
P	Chr6	15502	15580	Chr14	17089	17167
P	Chr6	15502	15580	Chr17	11651	11729
P	Chr6	15502	15580	Chr19	8012	8090
P	Chr6	15502	15580	Chr22	13734	13812
P	Chr6	15502	15580	Chr23	1438	1516
P	Chr6	15615	15693	Chr7	11646	11724
P	Chr6	15615	15693	Chr8	3355	3433
P	Chr6	15615	15693	Chr10	3218	3296
P	Chr6	15615	15693	Chr14	17202	17280
P	Chr6	15615	15693	Chr17	11764	11842
P	Chr6	15615	15693	Chr19	8125	8203
P	Chr6	15615	15693	Chr22	13847	13925
P	Chr6	15615	15693	Chr23	1551	1629
P	Chr7	11533	11611	Chr9	13606	13684
P	Chr7	11533	11611	Chr11	6544	6622
P	Chr7	11533	11611	Chr12	13282	13360
P	Chr7	11533	11611	Chr13	651	729
P	Chr7	11533	11611	Chr15	12015	12093
P	Chr7	11533	11611	Chr16	11392	11470
P	Chr7	11533	11611	Chr18	9951	10029
P	Chr7	11533	11611	Chr20	9216	9294
P	Chr7	11533	11611	Chr21	6915	6993
P	Chr7	11533	11611	Chr24	15168	15246
P	Chr7	11533	11611	Chr25	16932	17010
P	Chr7	11533	11611	Chr26	7258	7336
P	Chr7	11646	11724	Chr9	13719	13797
P	Chr7	11646	11724	Chr12	13395	13473
P	Chr7	11646	11724	Chr13	764	842
P	Chr7	11646	11724	Chr15	12128	12206
P	Chr7	11646	11724	Chr16	11505	11583
P	Chr7	11646	11724	Chr18	10064	10142
P	Chr7	11646	11724	Chr20	9329	9407
P	Chr7	11646	11724	Chr21	7028	7106
P	Chr7	11646	11724	Chr24	15281	15359
P	Chr7	11646	11724	Chr25	17045	17123
P	Chr7	11646	11724	Chr26	7371	7449
P	Chr8	3242	3320	Chr9	13606	13684
P	Chr8	3242	3320	Chr11	6544	6622
P	Chr8	3242	3320	Chr12	13282	13360
P	Chr8	3242	3320	Chr13	651	729
P	Chr8	3242	3320	Chr15	12015	12093
P	Chr8	3242	3320	Chr16	11392	11470
P	Chr8	3242	3320	Chr18	9951	10029
P	Chr8	3242	3320	Chr20	9216	9294
P	Chr8	3242	3320	Chr21	6915	6993
P	Chr8	3242	3320	Chr24	15168	15246
P	Chr8	3242	3320	Chr25	16932	17010
P	Chr8	3242	3320	Chr26	7258	7336
P	Chr8	3355	3433	Chr9	13719	13797
P	Chr8	3355	3433	Chr12	13395	13473
P	Chr8	3355	3433	Chr13	764	842
P	Chr8	3355	3433	Chr15	12128	12206
P	Chr8	3355	3433	Chr16	11505	11583
P	Chr8	3355	3433	Chr18	10064	10142
P	Chr8	3355	3433	Chr20	9329	9407
P	Chr8	3355	3433	Chr21	7028	7106
P	Chr8	3355	3433	Chr24	15281	15359
P	Chr8	3355	3433	Chr25	17045	17123
P	Chr8	3355	3433	Chr26	7371	7449
P	Chr9	13606	13684	Chr10	3105	3183
P	Chr9	13606	13684	Chr14	17089	17167
P	Chr9	13606	13684	Chr17	11651	11729
P	Chr9	13606	13684	Chr19	8012	8090
P	Chr9	13606	13684	Chr22	13734	13812
P	Chr9	13606	13684	Chr23	1438	1516
P	Chr9	13719	13797	Chr10	3218	3296
P	Chr9	13719	13797	Chr14	17202	17280
P	Chr9	13719	13797	Chr17	11764	11842
F	Chr10	9987	10064	Chr18	8798	8875
F	Chr12	4870	4947	Chr21	509	586
F	Chr18	8798	8875	Chr24	14789	14866
F	Chr20	8954	9031	Chr21	6652	6729
P	Chr14	16887	16964	Chr24	9266	9343
P	Chr15	11115	11192	Chr26	6046	6123
P	Chr23	1236	1313	Chr24	9266	9343
F	Chr12	4889	4965	Chr25	4711	4787
F	Chr12	13480	13556	Chr20	9413	9489
F	Chr22	6336	6412	Chr24	124	200
P	Chr18	13277	13353	Chr24	12641	12717
F	Chr6	15700	15775	Chr20	9413	9488
F	Chr10	292	367	Chr10	19917	19992
F	Chr11	6741	6816	Chr20	9413	9488
F	Chr19	2207	2282	Chr25	4711	4786
P	Chr2	8110	8185	Chr20	9413	9488
P	Chr10	3023	3098	Chr20	9413	9488
P	Chr12	4749	4824	Chr25	16622	16697
P	Chr19	7930	8005	Chr20	9413	9488

## Sheet: Tab S8
Supplementary Table S8. The Ka/Ks ratios among 28 PCGs in mitogenome with five orchids
Gene	Apostasia shenzhenica	Cymbidium lancifolium	Dendrobium amplum	Gastrodia pubilabiata	Paphiopedilum micranthum
atp1	0.3268	0.420336	0.372732	0.380833	0.382071
atp6	0.716698	0.693153	0.601589	0.496673	0.564656
atp8	0.600042	0.292556	0.551901	0.574633	0.611008
atp9	0.270506	0.17041	0.255659	0.662163	0.551032
ccmB	0.521746	0.58686	0.494665	0.703671	0.513214
ccmC	0.585762	0.547613	0.523127	0.646465	0.592629
ccmFn	0.702687	0.899139	0.700711	0.540739	0.725235
cob	0.266818	0.468333	0.533437	0.407031	0.412339
cox1	0.194573	0.290881	0.250893	0.141397	0.209482
cox2	-	0.826531	0.555817	0.522589	0.581868
cox3	0.3231	0.547083	0.550756	0.510182	0.325935
matR	0.669567	0.651195	0.708513	0.598805	0.603034
mttB	-	0.928759	-	0.550278	1.54278
nad3	0.420205	0.6296	0.945443	1.46177	0.626955
nad4	-	0.531109	0.656121	0.287768	0.587899
nad4L	0.116168	0.100406	0.0843306	0.28975	0.184859
nad6	1.22634	0.607902	0.577607	0.890828	0.469213
nad9	0.198029	0.538926	0.293799	0.816013	0.405105
rpl16	0.648995	0.8328	1.09039	0.683301	0.944846
rpl5	0.774924	0.601704	0.576815	0.711202	1.06256
rps1	0.444285	0.659808	0.659808	0.488866	0.718829
rps10	0.797406	0.63498	0.575274	0.555235	0.568467
rps11	0.237716	0.645593	-	0.663161	0.413774
rps12	0.451196	0.309461	0.629427	0.104247	0.474778
rps13	0.541728	0.272203	0.331103	0.725649	0.304481
rps14	0.385221	0.302159	0.302159	0.628201	0.516139
rps2	-	0.815404	0.921265	0.725377	0.775974
rps7	0.560024	0.408933	0.46934	0.425427	0.356204

## Sheet: Tab S9
Supplementary Table S9. The relative synonymous codon usage (RSCU) values of condons in E. roseum mitogenome
AA	Codon	Frequency	RSCU
Ala	GCA	90	0.851
Ala	GCC	96	0.908
Ala	GCG	69	0.652
Ala	GCU	168	1.589
Arg	AGA	120	1.283
Arg	AGG	67	0.717
Arg	CGA	98	1.244
Arg	CGC	55	0.698
Arg	CGG	69	0.876
Arg	CGU	93	1.181
Asn	AAC	66	0.746
Asn	AAU	111	1.254
Asp	GAC	79	0.681
Asp	GAU	153	1.319
Cys	UGC	42	0.933
Cys	UGU	48	1.067
Gln	CAA	153	1.41
Gln	CAG	64	0.59
Glu	GAA	211	1.388
Glu	GAG	93	0.612
Gly	GGA	160	1.37
Gly	GGC	68	0.582
Gly	GGG	89	0.762
Gly	GGU	150	1.285
His	CAC	52	0.584
His	CAU	126	1.416
Ile	AUA	101	0.63
Ile	AUC	182	1.135
Ile	AUU	198	1.235
Leu	CUA	80	0.779
Leu	CUC	89	0.866
Leu	CUG	91	0.886
Leu	CUU	151	1.47
Leu	UUA	122	0.856
Leu	UUG	163	1.144
Lys	AAA	174	1.192
Lys	AAG	118	0.808
Met	AUG	192	1
Phe	UUC	214	0.96
Phe	UUU	232	1.04
Pro	CCA	123	1.316
Pro	CCC	80	0.856
Pro	CCG	51	0.545
Pro	CCU	120	1.283
Ser	AGC	69	0.798
Ser	AGU	104	1.202
Ser	UCA	138	1.131
Ser	UCC	104	0.852
Ser	UCG	95	0.779
Ser	UCU	151	1.238
Ter	UAA	12	0.9
Ter	UAG	14	1.05
Ter	UGA	14	1.05
Thr	ACA	91	0.997
Thr	ACC	84	0.921
Thr	ACG	66	0.723
Thr	ACU	124	1.359
Trp	UGG	98	1
Tyr	UAC	42	0.538
Tyr	UAU	114	1.462
Val	GUA	107	0.979
Val	GUC	102	0.934
Val	GUG	92	0.842
Val	GUU	136	1.245

## Sheet: Tab S10
Supplementary Table S10. The blast results between E. roseum plastomes and mitogenome
qseqid	sseqid	pident	length	mismatch	gapopen	qstart	qend	sstart	send	evalue	bitscore	plastid region
Chr13	E. roseum Malipo 1	83.77	191	20	2	6364	6543	2685	2875	6.73e-44	171	clpP gene
Chr25	E. roseum Malipo 1	89.431	123	13	0	4321	4443	5183	5061	2.98e-39	156	accD gene
Chr13	E. roseum Malipo 1	80.631	444	50	10	6912	7319	10788	11231	3.8e-86	311	rpl2 gene
Chr2	E. roseum Malipo 1	80.946	2813	208	90	14577	17075	15259	12461	0	1923	rrn23 rRNA
Chr2	E. roseum Malipo 1	90.698	215	13	2	14003	14210	15994	15780	2.25e-76	279	rrn16 rRNA
Chr2	E. roseum Malipo 1	81.651	763	37	31	13311	13994	16794	16056	3.36e-154	538	rrn16 rRNA
Chr21	E. roseum Vietnam 2	92.683	41	2	1	5696	5735	1399	1359	5.86e-10	58.4	clpP gene
Chr21	E. roseum Vietnam 2	89.362	141	8	1	5042	5175	2245	2105	7.21e-44	171	clpP gene
Chr13	E. roseum Vietnam 2	82.464	211	25	3	6366	6565	2759	2968	5.34e-45	174	clpP gene
Chr21	E. roseum Vietnam 2	84.242	165	10	10	6345	6494	4529	4692	1.22e-36	147	rps2 gene
Chr25	E. roseum Vietnam 2	84.135	208	19	6	4306	4504	5329	5127	3.01e-49	189	accD gene
Chr13	E. roseum Vietnam 2	84.534	472	37	7	6893	7328	10984	11455	2.22e-123	435	rpl2 gene
Chr13	E. roseum Vietnam 2	83.793	290	38	7	7477	7765	11558	11839	8.56e-73	267	rpl2 gene
Chr25	E. roseum Vietnam 2	90.909	44	4	0	797	840	15463	15420	2.46e-10	60.2	rrn23 rRNA
Chr2	E. roseum Vietnam 2	81.697	2852	193	83	14577	17110	15573	12733	0	2071	rrn23 rRNA
Chr2	E. roseum Vietnam 2	93.023	215	8	2	14003	14210	16309	16095	1.06e-84	307	rrn16 rRNA
Chr2	E. roseum Vietnam 2	83.355	763	40	23	13311	13994	17125	16371	2.57e-180	625	rrn16 rRNA
Chr25	E. roseum Vietnam 2	74.133	750	157	31	8788	9515	17357	16623	2.25e-75	276	rrn16 rRNA
Chr2	E. roseum Vietnam 2	78.393	361	21	13	12977	13281	17578	17219	6.69e-47	182	rrn16 rRNA

[truncated: 2 more sheets: Tab S11, Tab S12]
